# Supplementary material for: Graph databases in systems biology: a systematic review
Source: Brief Bioinform. 2024 Nov 20;25(6):bbae561. doi: 10.1093/bib/bbae561 (PMC11578065; doi:10.1093/bib/bbae561)
Supplement: Table_S9_bbae561 [file table_s9_bbae561.xlsx]

## Sheet: new_supplementary_table
PMID	PMCID	DOI	Link attachments	Title	Shortlist - 1st reviewer	Shortlist - 2nd reviewer	Final decision	Category - 1st reviewer	Category - 2nd reviewer	Resource name	Availability	Updates	Used DB	Content	Reason for including/ excluding	Keywords	Reviewer keyword annotations	MeSH terms	Date	Author	Publication Title
34081107	PMC8570819	10.1093/bioinformatics/btab424	http://www.ncbi.nlm.nih.gov/pubmed/34081107; https://www.ncbi.nlm.nih.gov/pmc/articles/PMC8570819	PDBe aggregated API: programmatic access to an integrative knowledge graph of molecular structure data.; PDBe Aggregated API: Programmatic access to an integrative knowledge graph of molecular structure data	Y	Y	Y	INTEGRATED	INTEGRATED	PDBe Aggregated API	https://gitlab.ebi.ac.uk/pdbe-kb/services/pdbe-graph-api; https://pdbe.org/graph-api	Weekly	Neo4j	A KG that integrates the content of the well-established Protein Data Bank resource	included: a KG for the Protein Data Bank		Biochemistry	Databases, Protein; Pattern Recognition, Automated; Software; Protein Conformation; Molecular Structure	2021 Nov 5; 2021-06-03	Nair S, Váradi M, Nadzirin N, Pravda L, Anyango S, Mir S, Berrisford J, Armstrong D, Gutmanas A, Velankar S; Armstrong, David; Váradi, Mihály; Velankar, Sameer; Gutmanas, Aleksandras; Pravda, Lukáš; Nair, Sreenath; Anyango, Stephen; Mir, Saqib; Nadzirin, Nurul; Berrisford, John	Bioinformatics (Oxford, England)
34042701		10.3233/SHTI210116	https://pubmed.ncbi.nlm.nih.gov/34042701; http://www.ncbi.nlm.nih.gov/pubmed/34042701	Towards a Semantic Data Harmonization Federated Infrastructure; Towards a Semantic Data Harmonization Federated Infrastructure.	N	Y?	N	METHOD	METHOD					Ontologies; semantic harmonization	excluded: no open access to full text	SNOMED CT; Ontologies; semantic harmonization; graph database	Health	Biological Ontologies; Semantics; Databases, Factual; Systematized Nomenclature of Medicine; Medical Informatics	2021-05-27; 2021 May 27	Martinez-Costa, Catalina; Martinez-Costa C, Abad-Navarro F; Abad-Navarro, Francisco	Studies in Health Technology and Informatics; Studies in health technology and informatics
34042671		10.3233/SHTI210267	http://www.ncbi.nlm.nih.gov/pubmed/34042671; https://pubmed.ncbi.nlm.nih.gov/34042671	Building a Knowledge Graph Representing Causal Associations Between Risk Factors and Incidence of Breast Cancer.; Building a Knowledge Graph Representing Causal Associations Between Risk Factors and Incidence of Breast Cancer	N	Y?	N	METHOD; INTEGRATED	METHOD; INTEGRATED		not available			Mitigation of breat cancer risk	excluded: resource not available	Knowledge graph; literature-based discovery; disease risk mitigation	Health	Semantics; Knowledge Discovery; Pattern Recognition, Automated; Breast Neoplasms [epidemiology]; Humans; Incidence; Risk Factors	2021-05-27; 2021 May 27	Abidi, Syed Sibte Raza; Abidi, Samina; Daowd A, Barrett M, Abidi S, Abidi SSR; Daowd, Ali; Barrett, Michael	Studies in Health Technology and Informatics; Studies in health technology and informatics
34003247	PMC8130509	10.1093/database/baab026	https://www.ncbi.nlm.nih.gov/pmc/articles/PMC8130509/; http://www.ncbi.nlm.nih.gov/pubmed/34003247; https://www.ncbi.nlm.nih.gov/pmc/articles/PMC8130509	An overview of graph databases and their applications in the biomedical domain; An overview of graph databases and their applications in the biomedical domain.	Y	Y	Y	REVIEW	REVIEW				Neo4j; OrientDB; ArangoDB; AllegroGraph; GraphDB; Dgraph; JanusGraph; Fauna	A review on GDB applications in biomedicine	included: a recent review on GDB applications in biomedicine		Biomedicine	Database Management Systems; Databases, Factual	2021 May 18; 2021-05-18	Rincón, Mariano; Timón-Reina, Santiago; Timón-Reina S, Rincón M, Martínez-Tomás R; Martínez-Tomás, Rafael	Database: The Journal of Biological Databases and Curation; Database : the journal of biological databases and curation
33909565		10.1109/TVCG.2021.3076222	https://pubmed.ncbi.nlm.nih.gov/33909565; http://www.ncbi.nlm.nih.gov/pubmed/33909565	Nebula: A Coordinating Grammar of Graphics; Nebula: A Coordinating Grammar of Graphics.	N	N	N	OTHERS	OTHERS					multiple coordinated views	excluded: out of scope		Computer science		2022 Dec; 2021-04-28	Chen, Ran; Weng, Di; Fu, Siwei; Wu, Yingcai; Chen R, Shu X, Chen J, Weng D, Tang J, Fu S, Wu Y; Shu, Xinhuan; Tang, Junxiu; Chen, Jiahui	IEEE transactions on visualization and computer graphics
33902433	PMC8073886	10.1186/s12859-020-03937-0	http://www.ncbi.nlm.nih.gov/pubmed/33902433; https://www.ncbi.nlm.nih.gov/pmc/articles/PMC8073886/; https://www.ncbi.nlm.nih.gov/pmc/articles/PMC8073886	Advantages of using graph databases to explore chromatin conformation capture experiments; Advantages of using graph databases to explore chromatin conformation capture experiments.	Y	Y	Y	METHOD	METHOD	NeoHiC	http://neohic.hpc4ai.it/	No information provided	Neo4j	A tool to store and analyze chromatin capture experiments	included: use of Neo4j to store, analyze and compare Hi-C experiments	Hi-C; Graph databases; Chromatin capture; Graph visualisation	Molecular biology	Chromosomes; Molecular Conformation; Genome; Chromatin [genetics]; Genomics	2021-04-26; 2021 Apr 26	D’Agostino, Daniele; D'Agostino, Daniele; Merelli, Ivan; Aldinucci, Marco; Liò, Pietro; D'Agostino D, Liò P, Aldinucci M, Merelli I	BMC Bioinformatics; BMC bioinformatics
33870050	PMC8028384	10.3389/frma.2020.577131	http://www.ncbi.nlm.nih.gov/pubmed/33870050; https://www.ncbi.nlm.nih.gov/pmc/articles/PMC8028384/; https://www.ncbi.nlm.nih.gov/pmc/articles/PMC8028384	Delayed Recognition: A Co-Citation Perspective; Delayed Recognition: A Co-Citation Perspective.	N	N	N	METHOD	METHOD					Bibliometrics	excluded: out of scope	delayed recognition; sleeping beauty; bibliometrics; co-citation; graph database	Research metrics		2020; 2021-02-19	Chacko, George; Zhao W, Korobskiy D, Chacko G; Zhao, Wenxi; Korobskiy, Dmitriy	Frontiers in Research Metrics and Analytics; Frontiers in research metrics and analytics
33870041	PMC8028387	10.3389/frma.2020.00003	https://www.ncbi.nlm.nih.gov/pmc/articles/PMC8028387/; http://www.ncbi.nlm.nih.gov/pubmed/33870041; https://www.ncbi.nlm.nih.gov/pmc/articles/PMC8028387	Ontology-Based Graphs of Research Communities: A Tool for Understanding Threat Reduction Networks; Ontology-Based Graphs of Research Communities: A Tool for Understanding Threat Reduction Networks.	N	N	N	ONTOLOGY	ONTOLOGY					Ontology; research communities	excluded: out of scope	ontology; collaboration; threat reduction network; connectional intelligence; social network; bioinformatics; global health	Social networks		2020; 2020-06-09	Rosenberger, William; Ambrosiano J, Sims B, Bartlow AW, Rosenberger W, Ressler M, Fair JM; Bartlow, Andrew W.; Fair, Jeanne M.; Ressler, Mark; Ambrosiano, John; Sims, Benjamin	Frontiers in Research Metrics and Analytics; Frontiers in research metrics and analytics
33753269		10.1016/j.jbi.2021.103747	https://pubmed.ncbi.nlm.nih.gov/33753269; http://www.ncbi.nlm.nih.gov/pubmed/33753269	Definition and validation of SNOMED CT subsets using the expression constraint language.; Definition and validation of SNOMED CT subsets using the expression constraint language	N	N?	N	METHOD	METHOD					Expression constraint language	excluded: out of scope	SNOMED CT; Subset visualization; Expression constraint simplification; Graph database; Expression constraint language	Biomedicine	Translating; Systematized Nomenclature of Medicine; Semantics; Databases, Factual	2021-05; 2021 May	Boscá, D.; Giménez-Solano VM, Maldonado JA, Boscá D, Salas-García S, Robles M; Maldonado, J. A.; Giménez-Solano, V. M.; Salas-García, S.; Robles, M.	Journal of Biomedical Informatics; Journal of biomedical informatics
33430980	PMC6974502	10.1186/s13321-020-0409-9	https://www.ncbi.nlm.nih.gov/pmc/articles/PMC6974502/; https://www.ncbi.nlm.nih.gov/pmc/articles/PMC6974502; http://www.ncbi.nlm.nih.gov/pubmed/33430980	SmartGraph: a network pharmacology investigation platform.; SmartGraph: a network pharmacology investigation platform	Y	Y	Y	INTEGRATED	INTEGRATED	SmartGraph	https://smartgraph.ncats.io/	Active	Neo4j	A network pharmacology platform	included: navigating the complex landscape of drug-target and target-target interactions	Network visualization; Network pharmacology; Bioactivity prediction; Scaffold; Target deconvolution; Protein–protein interactions (PPIs); Pathway analysis; neo4j; Network perturbation; Potent chemical pattern	Networks, pharmacology		2020-01-21; 2020 Jan 21	Oprea, Tudor I.; Zahoránszky-Kőhalmi G, Sheils T, Oprea TI; Sheils, Timothy; Zahoránszky-Kőhalmi, Gergely	Journal of cheminformatics; Journal of Cheminformatics
33071769	PMC7531015	10.3389/fninf.2020.00036	https://www.ncbi.nlm.nih.gov/pmc/articles/PMC7531015/; https://www.ncbi.nlm.nih.gov/pmc/articles/PMC7531015; http://www.ncbi.nlm.nih.gov/pubmed/33071769	The International Neuromodulation Registry: An Informatics Framework Supporting Cohort Discovery and Analysis.; The International Neuromodulation Registry: An Informatics Framework Supporting Cohort Discovery and Analysis	N	Y?	N	INTEGRATED	INTEGRATED	International Neuromodulation Registry (INR)	https://neuromodulationregistry.org/		Neo4j	Data aggregation and comparison	excluded: out of scope	transcranial magnetic stimulation; responsive neurostimulation; spinal cord stimulation; deep brain stimulation; graph database	Neuroinformatics		2020; 2020-09-18	Brown, Jefferson R.; Wilburn, Jack T.; Hegman, John C.; Hedges DM, Hegman JC, Brown JR, Wilburn JT, Chapman BE, Butson CR; Chapman, Brian E.; Hedges, David M.; Butson, Christopher R.	Frontiers in Neuroinformatics; Frontiers in neuroinformatics
32646496	PMC7346328	10.1186/s12911-020-1112-5	http://www.ncbi.nlm.nih.gov/pubmed/32646496; https://www.ncbi.nlm.nih.gov/pmc/articles/PMC7346328/; https://www.ncbi.nlm.nih.gov/pmc/articles/PMC7346328	KGHC: a knowledge graph for hepatocellular carcinoma.; KGHC: a knowledge graph for hepatocellular carcinoma	N	N	N	OTHERS	OTHERS	KGHC	http://202.118.75.18:18895/browser/	Does not work	Neo4j	hepatocellular carcinoma network	excluded: out of scope	Knowledge graph; Hepatocellular carcinoma; Information extraction	Systems Biology	Liver Neoplasms; Knowledge Bases; Pattern Recognition, Automated; Humans; Carcinoma, Hepatocellular; Information Storage and Retrieval	2020 Jul 9; 2020-07-09	Luo, Ling; Yang, Zhihao; Li N, Yang Z, Luo L, Wang L, Zhang Y, Lin H, Wang J; Lin, Hongfei; Wang, Jian; Zhang, Yin; Li, Nan; Wang, Lei	BMC medical informatics and decision making; BMC Medical Informatics and Decision Making
32477687	PMC7233060		https://www.ncbi.nlm.nih.gov/pmc/articles/PMC7233060; https://www.ncbi.nlm.nih.gov/pmc/articles/PMC7233060/; http://www.ncbi.nlm.nih.gov/pubmed/32477687	Can Neo4j Replace PostgreSQL in Healthcare?	N	YY	Y	REVIEW	OTHERS				Neo4j; AllegroGraph	A review on the use of Neo4j compared to PostgreSQL in healthcare	included: It gives arguments in favor of using GDBs vs relational databases with respect to a specific bioinformatics issue (storing medical records)		Health care; medical records		2020; 2020-05-30	Nguyen, Andrew; Stothers, Jessica A. M.; Stothers JAM, Nguyen A	AMIA Summits on Translational Science Proceedings; AMIA Joint Summits on Translational Science proceedings. AMIA Joint Summits on Translational Science
32391910	PMC7213554	10.1093/gigascience/giaa039	http://www.ncbi.nlm.nih.gov/pubmed/32391910; https://www.ncbi.nlm.nih.gov/pmc/articles/PMC7213554; https://www.ncbi.nlm.nih.gov/pmc/articles/PMC7213554/	Biospytial: spatial graph-based computing for ecological Big Data; Biospytial: spatial graph-based computing for ecological Big Data.	N	Y	N	INTEGRATED	INTEGRATED	Biospytial	https://github.com/molgor/biospytial		Neo4j	Ecological bid data	excluded: out of scope	open science; spatial data infrastructure; biodiversity informatics; big ecological data; ecological knowledge engine	Ecology	Ecology; Models, Theoretical; Geography; Big Data; Software; Databases, Factual	2020-05-11; 2020 May 1; 2020-05-01	Escamilla Molgora, Juan M; Escamilla Molgora JM, Sedda L, Atkinson PM; Sedda, Luigi; Atkinson, Peter M.; Atkinson, Peter M; Escamilla Molgora, Juan M.	GigaScience
32294194	PMC7158887	10.1093/database/baaa018	https://www.ncbi.nlm.nih.gov/pmc/articles/PMC7158887/; http://www.ncbi.nlm.nih.gov/pubmed/32294194; https://www.ncbi.nlm.nih.gov/pmc/articles/PMC7158887	Integrated querying and version control of context-specific biological networks; Integrated querying and version control of context-specific biological networks.	N?	N	N	INTEGRATED	INTEGRATED	VERTION			Neo4j	Tissue-specific networks	excluded: out of scope		Network biology	Gene Regulatory Networks; User-Computer Interface; Data Mining [methods]; Protein Interaction Maps; Internet; Humans; Algorithms; Computational Biology [methods]; Data Curation [methods]; Databases, Factual	2020-04-15; 2020-01-01; 2020 Jan 1	Cowman T, Coşkun M, Grama A, Koyutürk M; Grama, Ananth; Cowman, Tyler; Coşkun, Mustafa; Koyutürk, Mehmet	Database: The Journal of Biological Databases and Curation; Database : the journal of biological databases and curation
32283553	PMC7153956	10.1093/database/baaa015	https://www.ncbi.nlm.nih.gov/pmc/articles/PMC7153956/; https://www.ncbi.nlm.nih.gov/pmc/articles/PMC7153956; http://www.ncbi.nlm.nih.gov/pubmed/32283553	Structured reviews for data and knowledge-driven research; Structured reviews for data and knowledge-driven research.	Y?	Y	N	METHOD	METHOD	NGLY1 Deficiency graph	https://github.com/SuLab/ngly1-graph#the-ngly1-deficiency-knowledge-graph		Neo4j	FAIR; A structured review article; NGLY1 Deficiency	excluded: out of scope		Structured review	Systematic Reviews as Topic; Biomedical Research [methods]; Congenital Disorders of Glycosylation [genetics]; Knowledge Bases; Data Mining [methods]; Databases, Factual; Internet; Humans; Peptide-N4-(N-acetyl-beta-glucosaminyl) Asparagine Amidase [deficiency]; Computational Biology [methods]; Data Curation [methods]; Animals	2020-04-11; 2020-01-01; 2020 Jan 1	Stupp, Gregory S; Queralt-Rosinach N, Stupp GS, Li TS, Mayers M, Hoatlin ME, Might M, Good BM, Su AI; Li, Tong Shu; Su, Andrew I; Mayers, Michael; Stupp, Gregory S.; Good, Benjamin M.; Su, Andrew I.; Might, Matthew; Hoatlin, Maureen E.; Queralt-Rosinach, Núria; Hoatlin, Maureen E; Good, Benjamin M	Database: The Journal of Biological Databases and Curation; Database : the journal of biological databases and curation
32117417	PMC6989550	10.3389/fgene.2019.01366	https://www.ncbi.nlm.nih.gov/pmc/articles/PMC6989550/; https://www.ncbi.nlm.nih.gov/pmc/articles/PMC6989550; http://www.ncbi.nlm.nih.gov/pubmed/32117417	NG-Tax 2.0: A Semantic Framework for High-Throughput Amplicon Analysis.; NG-Tax 2.0: A Semantic Framework for High-Throughput Amplicon Analysis	N	Y?	Y	ONTOLOGY	ONTOLOGY	NG-Tax 2.0	http://wurssb.gitlab.io/ngtax		RDF	FAIR high-throughput analysis and classification of marker gene amplicon sequences	included: the GDB structure is backed by an ontology, which is interesting compared to other less formalized data models	ontology; taxonomic classification; operational taxonomic unit; SPARQL; amplicon sequence variants; RDF; FAIR; semantic web	Genetics; computational biology		2019; 2020-01-23	Poncheewin, Wasin; Koehorst, Jasper J.; Smidt, Hauke; Poncheewin W, Hermes GDA, van Dam JCJ, Koehorst JJ, Smidt H, Schaap PJ; van Dam, Jesse C. J.; Hermes, Gerben D. A.; Schaap, Peter J.	Frontiers in genetics; Frontiers in Genetics
32097025	PMC7049249	10.1200/CCI.19.00110	https://www.ncbi.nlm.nih.gov/pmc/articles/PMC7049249/; https://www.ncbi.nlm.nih.gov/pmc/articles/PMC7049249; http://www.ncbi.nlm.nih.gov/pubmed/32097025	Exploring Integrative Analysis Using the BioMedical Evidence Graph.; Exploring Integrative Analysis Using the BioMedical Evidence Graph	Y	Y	Y	INTEGRATED	INTEGRATED	BioMedical Evidence Graph (BMEG)	bmeg.io		Custom	Includes Pathway Commons data; Cancer; Gene expression and mutation data with drug-response experiments, pathway information databases, and literature-derived associations	included: sample-level molecular and clinical information is connected to reference knowledge bases.		SB:Cancer	Gene Regulatory Networks; Signal Transduction; Medical Informatics; Biomarkers, Tumor [genetics]; Neoplasms [diagnosis]; Computer Graphics; Humans; Antineoplastic Agents [therapeutic use]; Computational Biology [methods]; Gene Expression Regulation, Neoplastic [drug effects]; Databases, Factual	2020 Feb; 2020-02; 2020-02-25	Lee, Jordan A.; Ellrott, Kyle; Buchanan, Alexander; Struck, Adam; Stuart, Joshua M.; Walsh, Brian; Struck A, Walsh B, Buchanan A, Lee JA, Spangler R, Stuart JM, Ellrott K; Spangler, Ryan	JCO clinical cancer informatics; JCO Clinical Cancer Informatics
32055858	PMC7018612	10.1093/database/baz162	http://www.ncbi.nlm.nih.gov/pubmed/32055858; https://www.ncbi.nlm.nih.gov/pmc/articles/PMC7018612/; https://www.ncbi.nlm.nih.gov/pmc/articles/PMC7018612	GREG—studying transcriptional regulation using integrative graph databases; GREG-studying transcriptional regulation using integrative graph databases; GREG-studying transcriptional regulation using integrative graph databases.	Y	Y	Y	INTEGRATED	INTEGRATED	GREG (The Gene Regulation Graph Database)	http://www.moralab.science/GREG/		Neo4j	Multiple resources used	included: an integrated graph database for exploring gene regulatory mechanisms		Gene regulation; Transcriptional regulation	RNA, Long Noncoding; Databases, Genetic; Molecular Sequence Annotation; Database Management Systems; Transcription Factors [genetics]; Cell Line, Tumor; Humans; Pulmonary Disease, Chronic Obstructive [genetics]; Gene Expression Regulation [genetics]; Genomics	2020-02-13; 2020-01-01; 2020 Jan 1	Huang, Xiaowei; Mei, Songqing; Xie, Chengshu; Mora, Antonio; Mei S, Huang X, Xie C, Mora A	Database: The Journal of Biological Databases and Curation; Database : the journal of biological databases and curation
32046238	PMC7037767	10.3390/ijerph17031066	https://www.ncbi.nlm.nih.gov/pmc/articles/PMC7037767; http://www.ncbi.nlm.nih.gov/pubmed/32046238; https://www.ncbi.nlm.nih.gov/pmc/articles/PMC7037767/	Information Management in Healthcare and Environment: Towards an Automatic System for Fake News Detection.; Information Management in Healthcare and Environment: Towards an Automatic System for Fake News Detection	N	N	N	OTHERS	OTHERS					Information management	excluded: out of scope	fake news; healthcare; graph; environment; reinforcement learning	News, Information management	Communications Media; Health Literacy; Health Behavior; Social Media; Consumer Health Information; Online Social Networking; Internet; Humans; Global Health; Algorithms; Environmental Health; Information Management	2020 Feb 8; 2020-02-08; 2020-02	Lara-Navarra P, Falciani H, Sánchez-Pérez EA, Ferrer-Sapena A; Sánchez-Pérez, Enrique A.; Falciani, Hervé; Lara-Navarra, Pablo; Ferrer-Sapena, Antonia	International journal of environmental research and public health; International Journal of Environmental Research and Public Health
31724275	PMC6933861	10.1002/pro.3786	http://www.ncbi.nlm.nih.gov/pubmed/31724275; https://www.ncbi.nlm.nih.gov/pmc/articles/PMC6933861/; https://www.ncbi.nlm.nih.gov/pmc/articles/PMC6933861	New tools in MolProbity validation: CaBLAM for CryoEM backbone, UnDowser to rethink "waters," and NGL Viewer to recapture online 3D graphics; New tools in MolProbity validation: CaBLAM for CryoEM backbone, UnDowser to rethink "waters," and NGL Viewer to recapture online 3D graphics.; New tools in MolProbity validation: CaBLAM for CryoEM backbone, UnDowser to rethink “waters,” and NGL Viewer to re…	Y?	N	N	SOFTWARE	SOFTWARE	MolProbity			Neo4j	macromolecular model validation	excluded: no GDB use	Neo4j; structure validation; water analysis; chiral volumes; ion binding; overfitting; server security; Ramachandran restraints; backbone conformation	Structural biology	Macromolecular Substances [chemistry]; Cryoelectron Microscopy; Crystallography, X-Ray; Molecular Conformation; Web Browser; Software; Models, Molecular; Imaging, Three-Dimensional; Computational Biology [methods]	2020-01; 2020 Jan	Prisant MG, Williams CJ, Chen VB, Richardson JS, Richardson DC; Williams, Christopher J.; Chen, Vincent B.; Prisant, Michael G.; Richardson, David C.; Richardson, Jane S.	Protein science : a publication of the Protein Society; Protein Science: A Publication of the Protein Society; Protein Science : A Publication of the Protein Society
31004797		10.1016/j.jbi.2019.103171	http://www.ncbi.nlm.nih.gov/pubmed/31004797; https://pubmed.ncbi.nlm.nih.gov/31004797	An efficient reachability query based pruning algorithm in e-health scenario.; An efficient reachability query based pruning algorithm in e-health scenario	N	N	N	OTHERS	OTHERS					Disease-Symptom graph database	excluded: no GDB use	Pruning algorithm; Chain Cover; graph database; Reachability Query	computer science; health	Algorithms; Telemedicine; Datasets as Topic	2019 Jun; 2019-06	Mondal S, Mukherjee N; Mondal, Safikureshi; Mukherjee, Nandini	Journal of Biomedical Informatics; Journal of biomedical informatics
30935389	PMC6444506	10.1186/s12911-019-0798-8	http://www.ncbi.nlm.nih.gov/pubmed/30935389; https://www.ncbi.nlm.nih.gov/pmc/articles/PMC6444506; https://www.ncbi.nlm.nih.gov/pmc/articles/PMC6444506/	QAnalysis: a question-answer driven analytic tool on knowledge graphs for leveraging electronic medical records for clinical research; QAnalysis: a question-answer driven analytic tool on knowledge graphs for leveraging electronic medical records for clinical research.	N?	Y?	N	OTHERS	OTHERS	QAnalysis	demo		Neo4j	a question-answer driven analytic tool on knowledge graphs for	excluded: out of scope	Context-free grammar; Statistical question answering; Graph database; Electronic medical record	bid data; clinical research	China; Electronic Health Records; Biomedical Research; Natural Language Processing; Pattern Recognition, Automated; Software; Humans	2019 Apr 1; 2019-04-01	Huang, Yueqi; Liu, Xuli; Ruan T, Huang Y, Liu X, Xia Y, Gao J; Ruan, Tong; Xia, Yuhang; Gao, Ju	BMC medical informatics and decision making; BMC Medical Informatics and Decision Making
30226672			http://www.ncbi.nlm.nih.gov/pubmed/30226672; https://pubmed.ncbi.nlm.nih.gov/30226672	[Bigdata, artificial intelligence and blockchain for dummies]; [Bigdata, artificial intelligence and blockchain for dummies].	N	N	N	REVIEW	REVIEW					Reviews approaches for AI and big data towards their use in medicine	excluded: no English publication		computer science; big data	Big Data; Artificial Intelligence	2018-09-05; 2018 Sep 5	Lovis C, Gaudet-Blavignac C, Chevrier R, Robert A, Issom D, Foufi V; Chevrier, Raphaël; Gaudet-Blavignac, Christophe; Robert, Arnaud; Issom, David; Foufi, Vasiliki; Lovis, Christian	Revue medicale suisse; Revue Medicale Suisse
30085931	PMC6340125	10.1515/jib-2018-0023	http://www.ncbi.nlm.nih.gov/pubmed/30085931; https://www.ncbi.nlm.nih.gov/pmc/articles/PMC6340125; https://www.ncbi.nlm.nih.gov/pmc/articles/PMC6340125/	Towards FAIRer Biological Knowledge Networks Using a Hybrid Linked Data and Graph Database Approach.; Towards FAIRer Biological Knowledge Networks Using a Hybrid Linked Data and Graph Database Approach	Y	Y	Y	ONTOLOGY	INTEGRATED; ONTOLOGY	BioKNO	https://github.com/Rothamsted/bioknet-onto		Neo4j	Biological Knowledge Network Ontology (BioKNO), a lightweight ontology for the represention of biological-related knowledge networks	included: shows connection between FAIR principles and Neo4j and is related to KnetMiner work (PMID: 33750020)	bio-ontologies; biological knowledge networks; graph databases; linked data; FAIR data principles; data integration; semantic web	Bioinformatics	Genome, Human; Gene Regulatory Networks; Software; Computer Graphics; Humans; Knowledge; Computational Biology [methods]; Genome-Wide Association Study; Databases, Factual	2018-08-07; 2018 Aug 7	Singh, Ajit; Brandizi, Marco; Rawlings, Christopher; Brandizi M, Singh A, Rawlings C, Hassani-Pak K; Hassani-Pak, Keywan	Journal of integrative bioinformatics; Journal of Integrative Bioinformatics
28936969	PMC5640425	10.7554/eLife.26726	http://www.ncbi.nlm.nih.gov/pubmed/28936969; https://www.ncbi.nlm.nih.gov/pmc/articles/PMC5640425/; https://www.ncbi.nlm.nih.gov/pmc/articles/PMC5640425	Systematic integration of biomedical knowledge prioritizes drugs for repurposing; Systematic integration of biomedical knowledge prioritizes drugs for repurposing.	Y	Y	Y	INTEGRATED	INTEGRATED	Hetionet (Project Rephetio)	neo4j.het.io		Neo4j	A resource integrated millions of biomedical studies	included: an integrated GDB encoding knowledge from millions of biomedical studies, including network and pathway data	machine learning; human; heterogeneous networks; drug repurposing; computational biology; systems biology	Drug-disease association	Drug Discovery [methods]; Systems Biology [methods]; Humans; Drug Repositioning [methods]; Computational Biology [methods]; Models, Biological	2017-09-22; 2017 Sep 22	Brueggeman, Leo; Lizee, Antoine; Khankhanian, Pouya; Baranzini, Sergio E; Himmelstein, Daniel Scott; Baranzini, Sergio E.; Hadley, Dexter; Green, Ari; Chen, Sabrina L; Chen, Sabrina L.; Hessler, Christine; Himmelstein DS, Lizee A, Hessler C, Brueggeman L, Chen SL, Hadley D, Green A, Khankhanian P, Baranzini SE	eLife
28633344		10.1093/bioinformatics/btx397	https://pubmed.ncbi.nlm.nih.gov/28633344; http://www.ncbi.nlm.nih.gov/pubmed/28633344	Pheno4J: a gene to phenotype graph database; Pheno4J: a gene to phenotype graph database.	Y	Y	Y	SOFTWARE	SOFTWARE	Pheno4J	https://github.com/phenopolis/pheno4j	2 years ago	Neo4j	annotated genetic variants and well phenotyped patients	included: a tool to store phenotypic data into a GDB		Genetics	Databases, Genetic; Phenotype; Computational Biology [methods]; Software; Humans; Genetic Variation	2017 Oct 15; 2017-10-15	UKIRDC; Mughal, Sajid; Yu, Jing; Clark, Tristan; Pontikos, Nikolas; Mughal S, Moghul I, Yu J, UKIRDC, Clark T, Gregory DS, Pontikos N; Gregory, David S.; Moghul, Ismail	Bioinformatics (Oxford, England)
27627442		10.1089/cmb.2016.0095	https://pubmed.ncbi.nlm.nih.gov/27627442; http://www.ncbi.nlm.nih.gov/pubmed/27627442	EpiGeNet: A Graph Database of Interdependencies Between Genetic and Epigenetic Events in Colorectal Cancer; EpiGeNet: A Graph Database of Interdependencies Between Genetic and Epigenetic Events in Colorectal Cancer.	Y	Y	Y	INTEGRATED	INTEGRATED	EpiGeNet	https://github.com/ibalaur/EpiGeNet		Neo4j	A KG for colorectal cancer	included: a KG for colorectal cancer	colorectal cancer; epigenetics; molecular interdependencies; computational molecular biology; networks; graph database	SB:ColorectalCancer	Gene Regulatory Networks; Colorectal Neoplasms [genetics]; Epigenesis, Genetic; Software; Computer Graphics; Humans; Computational Biology [methods]; Databases, Factual	2017-10; 2017 Oct	Ruskin, Heather J.; Auffray, Charles; Lysenko, Artem; Balaur I, Saqi M, Barat A, Lysenko A, Mazein A, Rawlings CJ, Ruskin HJ, Auffray C; Balaur, Irina; Rawlings, Christopher J.; Saqi, Mansoor; Barat, Ana; Mazein, Alexander	Journal of computational biology : a journal of computational molecular cell biology; Journal of Computational Biology: A Journal of Computational Molecular Cell Biology
27587666		10.1093/bioinformatics/btw455	https://pubmed.ncbi.nlm.nih.gov/27587666; http://www.ncbi.nlm.nih.gov/pubmed/27587666	PanTools: representation, storage and exploration of pan-genomic data; PanTools: representation, storage and exploration of pan-genomic data.	Y	Y	Y	SOFTWARE	SOFTWARE	PanTools	http://www.bif.wur.nl	Active	Neo4j	pan-genomic data	included: software builds a pan-genome into a neo4j database		Genomics	High-Throughput Nucleotide Sequencing; Arabidopsis; Escherichia coli; Genome, Bacterial; Software; Humans; Genome; Algorithms; Computational Biology [methods]; Genomics	2016-09-01; 2016 Sep 1	Schranz, M. Eric; Sheikhizadeh, Siavash; Smit, Sandra; Sheikhizadeh S, Schranz ME, Akdel M, de Ridder D, Smit S; de Ridder, Dick; Akdel, Mehmet	Bioinformatics (Oxford, England)
25710558	PMC4394967	10.1093/jamia/ocu017	https://www.ncbi.nlm.nih.gov/pmc/articles/PMC4394967; http://www.ncbi.nlm.nih.gov/pubmed/25710558; https://www.ncbi.nlm.nih.gov/pmc/articles/PMC4394967/	Visualizing collaborative electronic health record usage for hospitalized patients with heart failure.; Visualizing collaborative electronic health record usage for hospitalized patients with heart failure	N?	N	N	OTHERS	OTHERS				Neo4j	Collaborative electronic health record	excluded: out of scope	heart failure; network analysis; electronic health records; Care collaboration		Data Display; Health Personnel; Hospitalization; Pattern Recognition, Automated; Electronic Health Records [statistics & numerical data]; User-Computer Interface; Heart Failure; Data Mining; Humans	2015-03; 2015 Mar	Carson, Matthew B; Scholtens, Denise M; Scholtens, Denise M.; Soulakis, Nicholas D; Skeehan, Connor T; Soulakis ND, Carson MB, Lee YJ, Schneider DH, Skeehan CT, Scholtens DM; Carson, Matthew B.; Skeehan, Connor T.; Schneider, Daniel H; Lee, Young Ji; Soulakis, Nicholas D.; Schneider, Daniel H.	Journal of the American Medical Informatics Association: JAMIA; Journal of the American Medical Informatics Association : JAMIA
25660940		10.1021/pr501246w	https://pubmed.ncbi.nlm.nih.gov/25660940; http://www.ncbi.nlm.nih.gov/pubmed/25660940	The MetaProteomeAnalyzer: a powerful open-source software suite for metaproteomics data analysis and interpretation.; The MetaProteomeAnalyzer: a powerful open-source software suite for metaproteomics data analysis and interpretation	Y	Y	N	METHOD	METHOD	MetaProteomeAnalyzer	https://github.com/compomics/meta-proteome-analyzer		Neo4j	Describes the functionality of the MetaProteomeAnalyzer, which is an open-source tool for metaproteomics data analysis and interpretation	excluded: no open access to full text	metaproteomics; mass spectrometry; environmental proteomics; microbial communities; software; bioinformatics		Proteome; Mass Spectrometry; Software; Computer Graphics	2015 Mar 6; 2015-03-06	Lehtevä, Miro; Heyer, Robert; Reichl, Udo; Muth, Thilo; Muth T, Behne A, Heyer R, Kohrs F, Benndorf D, Hoffmann M, Lehtevä M, Reichl U, Martens L, Rapp E; Kohrs, Fabian; Behne, Alexander; Hoffmann, Marcus; Rapp, Erdmann; Martens, Lennart; Benndorf, Dirk	Journal of proteome research; Journal of Proteome Research
26357126		10.1109/TVCG.2012.281	http://www.ncbi.nlm.nih.gov/pubmed/26357126; https://pubmed.ncbi.nlm.nih.gov/26357126	Visualization of Astronomical Nebulae via Distributed Multi-GPU Compressed Sensing Tomography; Visualization of Astronomical Nebulae via Distributed Multi-GPU Compressed Sensing Tomography.	N	N	N	METHOD	METHOD					Presents a tomographic approach to generate plausible and realistic looking volumetric visualizations	excluded: no GDB use				2012-12; 2012 Dec	Lorenz, D.; Tillmann, A.; Ament, M.; Wenger, S.; Wenger S, Ament M, Guthe S, Lorenz D, Tillmann A, Weiskopf D, Magnor M; Magnor, M.; Guthe, S.; Weiskopf, D.	IEEE transactions on visualization and computer graphics
22829625		10.1093/bioinformatics/bts463	http://www.ncbi.nlm.nih.gov/pubmed/22829625; https://pubmed.ncbi.nlm.nih.gov/22829625	Nebulaa web-server for advanced ChIP-seq data analysis.; Nebulaa web-server for advanced ChIP-seq data analysis	N	N	N	SOFTWARE	SOFTWARE					Presents the Nebula web service, which is developed using Galaxy frmaework and allows user friendly interface and functionality for the ChIP-seq data bioinformatics analysis.	excluded: no GDB use			High-Throughput Nucleotide Sequencing [methods]; Binding Sites; Internet; Software; Chromatin Immunoprecipitation [methods]; Computational Biology [methods]	2012 Oct 1; 2012-10-01	Barillot, Emmanuel; Lermine, Alban; Guillouf, Christel; Boeva V, Lermine A, Barette C, Guillouf C, Barillot E; Barette, Camille; Boeva, Valentina	Bioinformatics (Oxford, England)
34925540	PMC8674046	10.1155/2021/4360792	https://www.ncbi.nlm.nih.gov/pmc/articles/PMC8674046/; https://www.ncbi.nlm.nih.gov/pmc/articles/PMC8674046	Research on the Path of Network Opinion Expression in AI Environment for College Students; Research on the Path of Network Opinion Expression in AI Environment for College Students.	N	N	N	METHOD	METHOD					Social networks	excluded: out of scope			Students [psychology]; Attitude; Computer Simulation; Communication; Internet; Humans; Algorithms; Online Social Networking; Artificial Intelligence; Computational Biology	2021-12; 2021 Dec 6	Talha, Muhammad; Zhu, Yue; Zhu Y, Talha M	Computational and Mathematical Methods in Medicine
34084927	PMC8157017	10.7717/peerj-cs.521	https://www.ncbi.nlm.nih.gov/pmc/articles/PMC8157017/; https://www.ncbi.nlm.nih.gov/pmc/articles/PMC8157017	LinkPred: a high performance library for link prediction in complex networks; LinkPred: a high performance library for link prediction in complex networks.	N	N	N	METHOD	METHOD					Link prediction	excluded: out of scope	High performance computing; Link prediction; Graph embedding; Complex networks; Software library	Computer science		2021 May 21; 2021-05-21	Kerrache, Said; Kerrache S	PeerJ Computer Science
33922279	PMC8146345	10.3390/e23050502	https://www.ncbi.nlm.nih.gov/pmc/articles/PMC8146345/; https://www.ncbi.nlm.nih.gov/pmc/articles/PMC8146345	A Mixture Model of Truncated Zeta Distributions with Applications to Scientific Collaboration Networks.; A Mixture Model of Truncated Zeta Distributions with Applications to Scientific Collaboration Networks; A Mixture Model of Truncated Zeta Distributions with Applications to Scientific Collaboration Networks	N	N	N	METHOD	METHOD					Collaboration network	excluded: out of scope	collaboration network; power-law; mixture model; degree distribution; truncated zeta distribution	Computer science		2021-04-22; 2021 Apr 22	Jung, Hohyun; Phoa, Frederick Kin Hing; Jung H, Phoa FK	Entropy
33758926	PMC8425392	10.1093/bib/bbab049	https://www.ncbi.nlm.nih.gov/pmc/articles/PMC8425392/; https://www.ncbi.nlm.nih.gov/pmc/articles/PMC8425392	SBGN Bricks Ontology as a tool to describe recurring concepts in molecular networks.; SBGN Bricks Ontology as a tool to describe recurring concepts in molecular networks	Y	Y	Y	ONTOLOGY	ONTOLOGY	BKO	www.sbgnbricks.org		Neo4j	The Bricks Ontology (BKO), an ontology describing standardized representations of recurring concepts in systems biology	included: SBGN Bricks use neo4j and SBO ontology	ontology; annotation; Systems Biology Graphical Notation (SBGN); visualisation; template-based construction; molecular network	SBGN, Ontology	Mitogen-Activated Protein Kinases [genetics]; Gene Regulatory Networks; Gene Ontology; Models, Biological; Somatomedins [genetics]; Molecular Sequence Annotation; Protein Isoforms [genetics]; Signal Transduction; Gene Expression Regulation; Systems Biology [methods]; Receptors, Somatomedin [genetics]; Software; Computer Graphics; Humans; Insulin [genetics]; Insulin Receptor Substrate Proteins [ge…	2021 Mar 24; 2021-03-24	Albanese, John; Shirshov, Denis; Blinov, Michael L; Rougny A, Touré V, Albanese J, Waltemath D, Shirshov D, Sorokin A, Bader GD, Blinov ML, Mazein A; Waltemath, Dagmar; Rougny, Adrien; Touré, Vasundra; Bader, Gary D; Sorokin, Anatoly; Mazein, Alexander	Briefings in Bioinformatics
32887508	PMC7504366	10.3390/ijerph17176406	https://www.ncbi.nlm.nih.gov/pmc/articles/PMC7504366/; https://www.ncbi.nlm.nih.gov/pmc/articles/PMC7504366	Capturing the Spatial Relatedness of Long-Distance Caregiving: A Mixed-Methods Approach; Capturing the Spatial Relatedness of Long-Distance Caregiving: A Mixed-Methods Approach.	N	N	N	METHOD	METHOD					Capturing the Spatial Relatedness of Long-Distance Caregiving	excluded: out of scope	spatial semantics; space–care nexus; spatial knowledge infrastructure; graph theory; single case study	Long-distance caregiving	Geography; Caregiver Burden; Aged; Caregivers; Humans; Residence Characteristics	2020-09; 2020 Sep 2	Fischer, Tatjana; Fischer T, Jobst M; Jobst, Markus	International Journal of Environmental Research and Public Health
32819435	PMC7439527	10.1186/s13326-020-00222-0	https://www.ncbi.nlm.nih.gov/pmc/articles/PMC7439527; https://www.ncbi.nlm.nih.gov/pmc/articles/PMC7439527/	Structuring, reuse and analysis of electronic dental data using the Oral Health and Disease Ontology.; Structuring, reuse and analysis of electronic dental data using the Oral Health and Disease Ontology	N	Y	N	OTHERS	OTHERS	Oral Health and Disease Ontology (OHD)	https://bioportal.bioontology.org/ontologies/OHD			Electronic dental data	excluded: out of scope	OWL; SPARQL; Informatics; Dental health; Electronic heath record; Ontology	Dental care	Biological Ontologies; Electronic Health Records; Disease; Oral Health	2020-08-20; 2020 Aug 20	Haendel, Melissa; Caplan, Daniel J.; Thyvalikakath, Thankam; Ruttenberg, Alan; Duncan, William D.; Song, Mei; Duncan WD, Thyvalikakath T, Haendel M, Torniai C, Hernandez P, Song M, Acharya A, Caplan DJ, Schleyer T, Ruttenberg A; Schleyer, Titus; Hernandez, Pedro; Torniai, Carlo; Acharya, Amit	Journal of Biomedical Semantics
32839776	PMC7444288	10.1101/2020.08.17.254839	https://www.ncbi.nlm.nih.gov/pmc/articles/PMC7444288/; https://www.ncbi.nlm.nih.gov/pmc/articles/PMC7444288	KG-COVID-19: a framework to produce customized knowledge graphs for COVID-19 response; KG-COVID-19: a framework to produce customized knowledge graphs for COVID-19 response.	Y	Y	N	INTEGRATED	INTEGRATED	KG-COVID-19	https://github.com/Knowledge-Graph-Hub/kg-covid-19/blob/master/curated/ORFs/uniprot_sars-cov-2.gpi		Neo4j	Introduces the KG-COVID-19 flexible framework that ingests and integrates biomedical data to produce COVID-19 KGs	excluded: preprint		Systems Biology: COVID-19		2020-08-18; 2020 Aug 18	Fontana, Tommaso; Carbon, Seth; Blau, Hannah; Cappelletti, Luca; Callahan, Tiffany J.; Unni, Deepak; Reese J, Unni D, Callahan TJ, Cappelletti L, Ravanmehr V, Carbon S, Fontana T, Blau H, Matentzoglu N, Harris NL, Munoz-Torres MC, Robinson PN, Joachimiak MP, Mungall CJ; Harris, Nomi L.; Reese, Justin; Robinson, Peter N.; Matentzoglu, Nicolas; Munoz-Torres, Monica C.; Mungall, Christopher J.; Joac…	bioRxiv
33245626	PMC7488465	10.1111/mpp.12965	https://www.ncbi.nlm.nih.gov/pmc/articles/PMC7488465; https://www.ncbi.nlm.nih.gov/pmc/articles/PMC7488465/	EffectorK, a comprehensive resource to mine for Ralstonia, Xanthomonas, and other published effector interactors in the Arabidopsis proteome.; EffectorK, a comprehensive resource to mine for Ralstonia, Xanthomonas, and other published effector interactors in the Arabidopsis proteome	Y	Y	Y	INTEGRATED	INTEGRATED	EffectorK	http://www.effectork.org/		Neo4j	A comprehensive resource to mine protein interactions in the Arabidopsis proteome	included: a comprehensive GDB-based resource to mine protein interactions	database; network; interactomics; Xanthomonas; Ralstonia; effectors	Systems Biology	Arabidopsis Proteins [metabolism]; Xanthomonas campestris [metabolism]; Xanthomonas [metabolism]; Arabidopsis [metabolism]; Bacterial Proteins [metabolism]; Databases, Chemical; Protein Interaction Maps; Software; Host-Pathogen Interactions; Proteome [metabolism]; Ralstonia [metabolism]; Disease Resistance [physiology]; Virulence Factors [metabolism]; Plant Diseases [microbiology]	2020 Aug 15; 2020-08-15	Lurin, Claire; Noël, Laurent D.; Carrère, Sébastien; González‐Fuente M, Carrère S, Monachello D, Marsella BG, Cazalé A, Zischek C, Mitra RM, Rezé N, Cottret L, Mukhtar MS, Lurin C, Noël LD, Peeters N; Marsella, Benjamin G.; González‐Fuente, Manuel; Cazalé, Anne‐Claire; Cottret, Ludovic; Mukhtar, M. Shahid; Peeters, Nemo; Zischek, Claudine; Mitra, Raka M.; Monachello, Dario; Rezé, Nathalie	Molecular Plant Pathology
33240576	PMC7676376	10.7717/peerj.9302	https://www.ncbi.nlm.nih.gov/pmc/articles/PMC7676376/; https://www.ncbi.nlm.nih.gov/pmc/articles/PMC7676376	Five genes influenced by obesity may contribute to the development of thyroid cancer through the regulation of insulin levels; Five genes influenced by obesity may contribute to the development of thyroid cancer through the regulation of insulin levels.	N	N	N	METHOD	METHOD					obesity-related pathways	excluded: no GDB use	Mega-analysis; Thyroid cancer; Data mining; Pathway analysis; Obesity	Systems Biology		2020 Jul 28; 2020-07-28	Fang, Jugao; Chen, Jiaming; Cao, Hongbao; Lian, Meng; Chen J, Cao H, Lian M, Fang J	PeerJ
32706701	PMC7414401	10.2196/17853	https://www.ncbi.nlm.nih.gov/pmc/articles/PMC7414401; https://www.ncbi.nlm.nih.gov/pmc/articles/PMC7414401/	Crawling the German Health Web: Exploratory Study and Graph Analysis.; Crawling the German Health Web: Exploratory Study and Graph Analysis	N	N	N	METHOD	METHOD					German Health Web	excluded: out of scope	web crawling; internet; distributed system; health information	data science; Health	Internet [standards]; Telemedicine [methods]; Germany; Humans	2020-07-24; 2020 Jul 24	Zowalla R, Wetter T, Pfeifer D; Pfeifer, Daniel; Zowalla, Richard; Wetter, Thomas	Journal of Medical Internet Research
32338900	PMC8007104	10.1021/acs.jmedchem.9b01989	https://www.ncbi.nlm.nih.gov/pmc/articles/PMC8007104; https://www.ncbi.nlm.nih.gov/pmc/articles/PMC8007104/	Drug Research Meets Network Science: Where Are We?	Y	Y	Y	INTEGRATED	INTEGRATED	Project Repethio (as a use case; published in a different paper)	https://think-lab.github.io/p/rephetio/		Neo4j	Connections among drugs and diseases	included: an integrated GDB for drug repurposing		Drug research	Models, Biological; Computer Simulation; Drug Discovery [methods]; Humans; Machine Learning; Databases, Factual	2020 Apr 27; 2020-08-27	Recanatini M, Cabrelle C; Recanatini, Maurizio; Cabrelle, Chiara	Journal of Medicinal Chemistry
33954284	PMC8095730	10.1146/annurev-biodatasci-010820-091627	https://www.ncbi.nlm.nih.gov/pmc/articles/PMC8095730/; https://www.ncbi.nlm.nih.gov/pmc/articles/PMC8095730	Knowledge-Based Biomedical Data Science.; Knowledge-Based Biomedical Data Science	Y	Y	Y	REVIEW	REVIEW				Neo4j; AllegroGraph; Blazegraph; Virtuoso	A review on the use of knowledge-based approaches for data science in the biological and clinical domains	included: Reviews currently available biomedical knowledge graphs	ontology; knowledge graph; knowledge discovery; natural language processing; knowledge graph embeddings; Semantic Web	Systems Biology		2020 Apr 7; 2020-07	Tripodi, Ignacio J.; Callahan, Tiffany J.; Hunter, Lawrence E.; Callahan TJ, Tripodi IJ, Pielke-Lombardo H, Hunter LE; Pielke-Lombardo, Harrison	Annual review of biomedical data science
32019148	PMC7038400	10.3390/s20030763	https://www.ncbi.nlm.nih.gov/pmc/articles/PMC7038400; https://www.ncbi.nlm.nih.gov/pmc/articles/PMC7038400/	Geometric Deep Lean Learning: Deep Learning in Industry 4.0 Cyber-Physical Complex Networks.; Geometric Deep Lean Learning: Deep Learning in Industry 4.0 Cyber–Physical Complex Networks	N?	N	N	METHOD	METHOD				Neo4j	Keywords: Industry 4.0, IIoT, geometric deep learning, lean management	excluded: out of scope	lean management.; Industry 4.0; IIoT; geometric deep learning	Networks, Deep learning		2020 Jan 30; 2020-01-30	Sun, Shengjing; Villalba-Díez J, Molina M, Ordieres-Meré J, Sun S, Schmidt D, Wellbrock W; Schmidt, Daniel; Villalba-Díez, Javier; Wellbrock, Wanja; Molina, Martin; Ordieres-Meré, Joaquín	Sensors (Basel, Switzerland)
31899457	PMC6969385	10.2196/13756	https://www.ncbi.nlm.nih.gov/pmc/articles/PMC6969385; https://www.ncbi.nlm.nih.gov/pmc/articles/PMC6969385/	The Mobile-Based 6-Minute Walk Test: Usability Study and Algorithm Development and Validation.; The Mobile-Based 6-Minute Walk Test: Usability Study and Algorithm Development and Validation	Y?	N?	N	SOFTWARE	SOFTWARE	6MWT			ArangoDB	for assessing functional capacity in patients with cardiopulmonary conditions	excluded: not focused on GDB	digital signal processing; exercise test; global positioning system; pulmonary hypertension; cardiology; mobile apps	Health apps;Cardiopulmonary conditions	Mobile Applications [standards]; Walk Test; Humans; Walking; Cell Phone; Algorithms	2020-01-03; 2020 Jan 3	Poffley, Emma; Tarassenko, Lionel; Orchard, Elizabeth; Salvi D, Poffley E, Orchard E, Tarassenko L; Salvi, Dario	JMIR mHealth and uHealth
31701156	PMC7056945	10.1093/nar/gkz997	https://www.ncbi.nlm.nih.gov/pmc/articles/PMC7056945; https://www.ncbi.nlm.nih.gov/pmc/articles/PMC7056945/	The Monarch Initiative in 2019: an integrative data and analytic platform connecting phenotypes to genotypes across species; The Monarch Initiative in 2019: an integrative data and analytic platform connecting phenotypes to genotypes across species.	Y	Y	Y	INTEGRATED	INTEGRATED	SciGraph	https://github.com/SciGraph/SciGraph	12 months ago	Neo4j	A presentation of the Monarch platform, which offers access to integrated biological data across different species	included: presentation of the Monarch platform (2019), which integrates various types of data using GDB technologies		Bioinformatics	Biological Ontologies; Exome; Genetic Variation; Translational Research, Biomedical; Databases, Genetic; Computational Biology [methods]; Phenotype; User-Computer Interface; Genetic Association Studies; Internet; Software; Humans; Algorithms; Animals; Genotype; Genomics	2019 Nov 8; 2020-01-08	Keith, Daniel; Thaxon, Courtney; Hoatlin, Maureen; Putman, Tim; Babb, Larry; Robinson, Peter N; Unni, Deepak; Hamosh, Ada; Pilgrim, Clare; Roncaglia, Paola; Shefchek, Kent A; Gourdine, Jean-Phillipe; Matentzoglu, Nicolas; Lett, Kenneth B; Harris, Nomi L; Köhler, Sebastian; Pendlington, Zoë M; Chan, Lauren E; Groza, Tudor; Carmody, Leigh; Thessen, Anne; McMurry, Julie A; Conlin, Tom; Lewis, Suzann…	Nucleic Acids Research
31680153	PMC7145600	10.1093/nar/gkz996	https://www.ncbi.nlm.nih.gov/pmc/articles/PMC7145600; https://www.ncbi.nlm.nih.gov/pmc/articles/PMC7145600/	Plant Reactome: a knowledgebase and resource for comparative pathway analysis; Plant Reactome: a knowledgebase and resource for comparative pathway analysis.	Y	Y	Y	PRIMARY	PRIMARY	Plant Reactome	https://plantreactome.gramene.org/index.phplang=en	Active	Neo4j	A knowledgebase and resource for comparative pathway analysis	included: Provides a knowledgebase and resource for comparative pathway analysis in plant research		Pathways; Bioinformatics	Metabolic Networks and Pathways; Metabolomics [methods]; Gene Regulatory Networks; Databases, Genetic; Signal Transduction; Web Browser; Humans; Plants [genetics]; Genomics [methods]; Computational Biology [methods]; Proteomics [methods]	2019 Nov 4; 2020-01-08	Kiff, Jason; Stein, Lincoln; Olson, Andrew; Wei, Sharon; Preece, Justin; Tello-Ruiz, Marcela K; Mohammed, Suhaib; Jaiswal, Pankaj; D’Eustachio, Peter; Cheng, Tiejun; Ware, Doreen; Munoz-Pomer, Alfonso; Dikeman, Daemon A; Bolton, Evan; Naithani S, Gupta P, Preece J, D’Eustachio P, Elser JL, Garg P, Dikeman DA, Kiff J, Cook J, Olson A, Wei S, Tello-Ruiz MK, Mundo AF, Munoz-Pomer A, Mohammed S, Chen…	Nucleic Acids Research
31612961	PMC7145571	10.1093/nar/gkz895	https://www.ncbi.nlm.nih.gov/pmc/articles/PMC7145571/; https://www.ncbi.nlm.nih.gov/pmc/articles/PMC7145571	GWAS Central: a comprehensive resource for the discovery and comparison of genotype and phenotype data from genome-wide association studies.; GWAS Central: a comprehensive resource for the discovery and comparison of genotype and phenotype data from genome-wide association studies	N	N	N	INTEGRATED	INTEGRATED	GWAS Central	https://www.gwascentral.org/	Active	Neo4j	data from genome-wide association studies	excluded: not focused on GDB		Bioinformatics	Gene Ontology; Databases, Genetic; Phenotype; User-Computer Interface; Software Design; Web Browser; Software; Genome-Wide Association Study [methods]; Genomics [methods]; Computational Biology [methods]; Genotype	2019 Oct 15; 2020-01-08	Shorter, Tom; Beck, Tim; Brookes, Anthony J; Beck T, Shorter T, Brookes AJ	Nucleic Acids Research
31598718	PMC6943056	10.1093/nar/gkz869	https://www.ncbi.nlm.nih.gov/pmc/articles/PMC6943056/; https://www.ncbi.nlm.nih.gov/pmc/articles/PMC6943056	SEAweb: the small RNA Expression Atlas web application.; SEAweb: the small RNA Expression Atlas web application	Y	Y	Y	INTEGRATED	INTEGRATED	SEAweb	http://sea.ims.bio/	Active	Neo4j	An integrated resource for the analysis and visualization of sRNA expression data	included: an integrated GDB for the analysis and visualization of known and novel small RNAs across 10 organism		Bioinformatics	Mice; Parkinson Disease [blood]; RNA, Small Untranslated [metabolism]; Databases, Nucleic Acid; RNA, Viral [metabolism]; Rats; Virus Diseases [virology]; Cattle; Internet; Humans; Organ Specificity; Bacterial Infections [microbiology]; RNA, Bacterial [metabolism]; Animals	2019 Oct 10; 2020-01-08	Rahman RU, Liebhoff AM, Bansal V, Fiosins M, Rajput A, Sattar A, Magruder DS, Madan S, Sun T, Gautam A, Heins S, Liwinski T, Bethune J, Trenkwalder C, Fluck J, Mollenhauer B, Bonn S; Bansal, Vikas; Bonn, Stefan; Fiosins, Maksims; Rahman, Raza-Ur; Magruder, Daniel S; Rajput, Ashish; Fluck, Juliane; Liwinski, Timur; Madan, Sumit; Gautam, Abhivyakti; Bethune, Jörn; Trenkwalder, Claudia; Sun, Ting; S…	Nucleic Acids Research
31584092	PMC6943075	10.1093/nar/gkz853	https://www.ncbi.nlm.nih.gov/pmc/articles/PMC6943075/; https://www.ncbi.nlm.nih.gov/pmc/articles/PMC6943075	PDBe-KB: a community-driven resource for structural and functional annotations; PDBe-KB: a community-driven resource for structural and functional annotations.	Y	Y	Y	INTEGRATED	INTEGRATED	PDBe-KB	https://www.ebi.ac.uk/pdbe/pdbe-kb/	Active	Neo4j	A resource offering gunctional annotations of macromolecular structure data, contained in the Protein Data Bank (PDB)	included: Facilitates access to functional annotations of macromolecular structure data, contained in the Protein Data Bank (PDB).		Structural biology	Workflow; Databases, Protein; Knowledge Bases; User-Computer Interface; Peer Review, Research; Internet; Europe; Proteins [chemistry]	2019 Oct 4; 2020-01-08	PDBe-KB consortium VaradiMihalyM1BerrisfordJohnJ1DeshpandeMandarM1NairSreenath SSS1GutmanasAleksandrasA1ArmstrongDavidD1PravdaLukasL1Al-LazikaniBissanB2AnyangoStephenS1BartonGeoffrey JGJ3BerkaKarelK4BlundellTomT5BorkakotiNeeraN1DanaJoseJ1DasSayoniS6DeySucharitaS7MiccoPatrizio DiPD2FraternaliFrancaF8GibsonTobyT9Helmer-CitterichManuelaM10HokszaDavidD1121HuangLiang-ChinLC12JainRishabhR9JubbHarryH13K…	Nucleic Acids Research
31552413	PMC6943066	10.1093/nar/gkz813	https://www.ncbi.nlm.nih.gov/pmc/articles/PMC6943066/; https://www.ncbi.nlm.nih.gov/pmc/articles/PMC6943066	Alliance of Genome Resources Portal: unified model organism research platform; Alliance of Genome Resources Portal: unified model organism research platform.	Y	Y	Y	INTEGRATED	INTEGRATED	Alliance of Genome Resources (Alliance)	https://www.alliancegenome.org/	Active	Neo4j	A presentation of the Alliance of Genome Resource, which offers access to model organisms data and to the GO	included: a presentation of the Alliance of Genome Resources (Alliance), a consortium offering major model organism databases and the Gene Ontology		Bioinformatics	Genome, Human; Gene Ontology; Mice; Databases, Genetic; User-Computer Interface; Saccharomyces cerevisiae [genetics]; Alleles; Rats; Internet; Caenorhabditis elegans [genetics]; Drosophila melanogaster [genetics]; Genome; Humans; Software; Zebrafish [genetics]; Computational Biology [methods]; Genomics; Animals	2019 Sep 25; 2020-01-08	The Alliance of Genome Resources Consortium AgapiteJulieJAlbouLaurent-PhilippeLPAleksanderSuziSArgasinskaJoannaJArnaboldiValerioVAttrillHelenHBelloSusan MSMBlakeJudith AJABlodgettOlinOBradfordYvonne MYMBultCarol JCJCainScottSCalviBrian RBRCarbonSethSChanJuancarlosJChenWen JWJCherryJ MichaelJMChoJaehyoungJChristieKaren RKRCrosbyMadeline AMAPonsJeff DeJDDolanMary EMEdos SantosGilbertoGDunnBarbaraBD…	Nucleic Acids Research
33840884	PMC8034287	10.1145/3299869.3319904	https://www.ncbi.nlm.nih.gov/pmc/articles/PMC8034287/; https://www.ncbi.nlm.nih.gov/pmc/articles/PMC8034287	iQCAR: inter-Query Contention Analyzer for Data Analytics Frameworks.; iQCAR: inter-Query Contention Analyzer for Data Analytics Frameworks	N	N	N	SOFTWARE	SOFTWARE	iQCAR			Neo4j	Introduces the iQCAR system for the management of conccurent queries of the same resources	excluded: out of scope		computer science; data science		2019 Jun; 2019-06	Roy, Sudeepa; Kalmegh P, Babu S, Roy S; Babu, Shivnath; Kalmegh, Prajakta	Proceedings. ACM-Sigmod International Conference on Management of Data
31073190	PMC6509164	10.1038/s41598-019-43638-0	https://www.ncbi.nlm.nih.gov/pmc/articles/PMC6509164/; https://www.ncbi.nlm.nih.gov/pmc/articles/PMC6509164	Mesenchymal stem cells of Systemic Sclerosis patients, derived from different sources, show a profibrotic microRNA profiling; Mesenchymal stem cells of Systemic Sclerosis patients, derived from different sources, show a profibrotic microRNA profiling.	N	N	N	METHOD	METHOD				Neo4j	miRNAs-targets interactions	excluded: not focused on GDB		immunology; genomics	Cell Proliferation; Cell Differentiation; Gene Expression Profiling [methods]; Gene Regulatory Networks; Scleroderma, Systemic [genetics]; Gene Expression Regulation; Adipose Tissue [chemistry]; Cells, Cultured; Sequence Analysis, RNA; Mesenchymal Stem Cells [chemistry]; Humans; Female; Adult; Bone Marrow Cells [chemistry]; MicroRNAs [genetics]	2019 May 9; 2019-05-09	Di Marco, Antinisca; Giacomelli, Roberto; Ciccia, Francesco; Alesse, Edoardo; Mastroiaco, Valentina; Carubbi, Francesco; Berardicurti, Onorina; Guggino, Giuliana; Tessitore, Alessandra; Di Benedetto, Paola; Ruscitti, Piero; Di Benedetto P, Panzera N, Cipriani P, Mastroiaco V, Tessitore A, Liakouli V, Ruscitti P, Berardicurti O, Carubbi F, Guggino G, Bianchi A, Di Marco A, Ciccia F, Alesse E, Giac…	Scientific Reports
31258960	PMC6568136		https://www.ncbi.nlm.nih.gov/pmc/articles/PMC6568136; https://www.ncbi.nlm.nih.gov/pmc/articles/PMC6568136/	A Method for EHR Phenotype Management in an i2b2 Data Warehouse; A Method for EHR Phenotype Management in an i2b2 Data Warehouse.	N	N	N	METHOD	METHOD					Electronic health record	excluded: out of scope		health; data integration		2019-05-06; 2019 May 6	Chappidi, Nityananda; Gunda, Dileep; Post A, Chappidi N, Gunda D, Deshpande N; Post, Andrew; Deshpande, Nita	AMIA Summits on Translational Science Proceedings
30993051	PMC6459178	10.7717/peerj.6739	https://www.ncbi.nlm.nih.gov/pmc/articles/PMC6459178; https://www.ncbi.nlm.nih.gov/pmc/articles/PMC6459178/	Ozymandias: a biodiversity knowledge graph; Ozymandias: a biodiversity knowledge graph.	N	Y?	N	INTEGRATED	INTEGRATED	Ozymandias	https://ozymandias-demo.herokuapp.com/	Active	Neo4j	The core of this knowledge graph is a classification of animals from the Atlas of Living Australia (ALA) combined with data on taxonomic names and publications from the Australian Faunal Directory (AFD).	excluded: out of scope	Challenge; Identifiers; Linked data; Knowledge graph; Biodiversity informatics	Biodiversity informatics; data integration		2019-04-08; 2019 Apr 8	Page, Roderic D.M.; Page RD	PeerJ
30847002	PMC6393361	10.3389/fgene.2019.00059	https://www.ncbi.nlm.nih.gov/pmc/articles/PMC6393361; https://www.ncbi.nlm.nih.gov/pmc/articles/PMC6393361/	Beyond Pathway Analysis: Identification of Active Subnetworks in Rett Syndrome; Beyond Pathway Analysis: Identification of Active Subnetworks in Rett Syndrome.	N	N	N	METHOD	METHOD					Rett Syndrome	excluded: not focused on GDB	WikiPathways; network analysis; Rett syndrome; RDF; Reactome; pathway analysis; topology; active subnetworks	Pathway biology		2019 Feb 21; 2019-02-21	Kutmon, Martina; Eijssen, Lars M. T.; Evelo, Chris T.; Miller, Ryan A.; Ehrhart, Friederike; Curfs, Leopold M. G.; Willighagen, Egon L.; Slenter, Denise N.; Miller RA, Ehrhart F, Eijssen LM, Slenter DN, Curfs LM, Evelo CT, Willighagen EL, Kutmon M	Frontiers in Genetics
30828334	PMC6384242	10.3389/fimmu.2019.00231	https://www.ncbi.nlm.nih.gov/pmc/articles/PMC6384242; https://www.ncbi.nlm.nih.gov/pmc/articles/PMC6384242/	The Impact of Immune Interventions: A Systems Biology Strategy for Predicting Adverse and Beneficial Immune Effects; The Impact of Immune Interventions: A Systems Biology Strategy for Predicting Adverse and Beneficial Immune Effects.	N?	N	N	METHOD	METHOD				Neo4j	a systems biology approach to identify genes/molecules and their interaction with immune related disorders	excluded: not focused on GDB	biomarkers; immune intervention; safety assessment; network databases; systems biology	immunology; systems biology	Biomarkers [metabolism]; Treatment Outcome; Systems Biology [methods]; Drug-Related Side Effects and Adverse Reactions [diagnosis]; Humans; Prognosis; Animals; Immunotherapy [methods]	2019-02-15; 2019 Feb 15	Neergaard Jacobsen, Lotte; van den Broek, Tim; Staudt Kvistgaard, Anne; Verschuren, Lars; Meijerink, Marjolein; Garthoff, Jossie; Dulos, Remon; Meijerink M, van den Broek T, Dulos R, Neergaard Jacobsen L, Staudt Kvistgaard A, Garthoff J, Knippels L, Knipping K, Houben G, Verschuren L, van Bilsen J; van Bilsen, Jolanda; Knipping, Karen; Houben, Geert; Knippels, Léon	Frontiers in Immunology
30764811	PMC6376747	10.1186/s12911-019-0750-y	https://www.ncbi.nlm.nih.gov/pmc/articles/PMC6376747; https://www.ncbi.nlm.nih.gov/pmc/articles/PMC6376747/	A visual interactive analytic tool for filtering and summarizing large health data sets coded with hierarchical terminologies (VIADS).; A visual interactive analytic tool for filtering and summarizing large health data sets coded with hierarchical terminologies (VIADS)	N	N	N	SOFTWARE	SOFTWARE	VIADS	https://www.viads.info/help/	Not working		Health datasets	excluded: not focused on GDB	Visualization; Human comprehension; Data analytic tool; Hierarchical terminology; Data set filtering	data visualisation; medicine	Medical Informatics Applications; Datasets as Topic; Data Visualization; Humans; Vocabulary, Controlled	2019 Feb 14; 2019-02-14	Jing, Xia; Shubrook, Jay; Patel, Vimla L.; Buskirk, Jacob; Brooks, Matthew; Zhou, Yuchun; Abukamail, Nasseef; Liu, Chang; Cimino, James J.; Masters, David; Jing X, Emerson M, Masters D, Brooks M, Buskirk J, Abukamail N, Liu C, Cimino JJ, Shubrook J, De Lacalle S, Zhou Y, Patel VL; Emerson, Matthew; De Lacalle, Sonsoles	BMC Medical Informatics and Decision Making
30304355	PMC6499247	10.1093/bioinformatics/bty845	https://www.ncbi.nlm.nih.gov/pmc/articles/PMC6499247; https://www.ncbi.nlm.nih.gov/pmc/articles/PMC6499247/	LION LBD: a literature-based discovery system for cancer biology.; LION LBD: a literature-based discovery system for cancer biology	Y	Y?	Y	SOFTWARE	SOFTWARE	LION LBD	http://lbd.lionproject.net	Active	Neo4j	A literature-based discovery system that enables researchers to navigate published information and supports hypothesis generation and testing	included: Neo4j is used as the main platform to store the mined entities.		Literature curation?	Natural Language Processing; Humans; Publications; Neoplasms; Algorithms; Databases, Factual	2019-05-01; 2018 Oct 9	Stenius, Ulla; Pyysalo S, Baker S, Ali I, Haselwimmer S, Shah T, Young A, Guo Y, Högberg J, Stenius U, Narita M, Korhonen A; Pyysalo, Sampo; Narita, Masashi; Shah, Tejas; Korhonen, Anna; Högberg, Johan; Haselwimmer, Stefan; Baker, Simon; Guo, Yufan; Ali, Imran; Young, Andrew	Bioinformatics
30239679	PMC6146126	10.1093/database/bay088	https://www.ncbi.nlm.nih.gov/pmc/articles/PMC6146126/; https://www.ncbi.nlm.nih.gov/pmc/articles/PMC6146126	AgBioData consortium recommendations for sustainable genomics and genetics databases for agriculture.; AgBioData consortium recommendations for sustainable genomics and genetics databases for agriculture	N	N	N	OTHERS	OTHERS					Presents the effort of the AgBioData consortium towards recommendations (including also current state, challenges, lessons learnt, best practices etc.) of data curation in agriculture	excluded: no GDB use		genetics; genomics; data integration	Metadata; Gene Ontology; Databases, Genetic; Breeding; Agriculture; Surveys and Questionnaires; Genomics	2018 Sep 18; 2018-09-18	Nelson, Rex; Larmande, Pierre; McCarthy, Fiona; Reiser, Leonore; Staton, Margaret; Hu, Zhi-Liang; Unni, Deepak; Farmer, Andrew; Nesdill, Daureen; Grau, Emily; Wang, Liya; Arnaud, Elizabeth; Reecy, James; Campbell, Jacqueline; Main, Doreen; Jonquet, Clement; Walls, Ramona; Mungall, Christopher J; Munoz-Torres, Monica C; Carson, James; Menda, Naama; Sen, Taner Z; Cannon, Ethalinda K S; Cooper, Laur…	Database: The Journal of Biological Databases and Curation
30188828	PMC6785378	10.1109/TVCG.2018.2865149	https://www.ncbi.nlm.nih.gov/pmc/articles/PMC6785378/; https://www.ncbi.nlm.nih.gov/pmc/articles/PMC6785378	Juniper: A Tree+Table Approach to Multivariate Graph Visualization; Juniper: A Tree+ Table Approach to Multivariate Graph Visualization.	N?	N	N	SOFTWARE	SOFTWARE	Juniper	https://github.com/caleydo/lineage/tree/juniper	Not updated since 4 years ago	Neo4j	A new technique for multivariate graphs visualization	excluded: out of scope		Graph analysis		2018-09-03; 2018 Sep 3	Nobre, Carolina; Marc, Streit; Alexander, Lex; Nobre C, Marc S, Alexander L	IEEE transactions on visualization and computer graphics
29872544	PMC5984630	10.1038/s41540-018-0059-y	https://www.ncbi.nlm.nih.gov/pmc/articles/PMC5984630/; https://www.ncbi.nlm.nih.gov/pmc/articles/PMC5984630	Systems medicine disease maps: community-driven comprehensive representation of disease mechanisms.; Systems medicine disease maps: community-driven comprehensive representation of disease mechanisms	Y	Y	Y	REVIEW	REVIEW				Neo4j	An introduction to the Disease Maps Project, a community project for curated molecular maps in systems biology	included: a review on disease maps that show how GDBs can be used to store such maps		Systems biology		2018 Jun 2; 2018-06-02	Le Novère, Nicolas; Schneider, Reinhard; He, Feng; Gawron, Piotr; Barillot, Emmanuel; Lemonnier, Nathanaël; Nogueira, Maria Manuela; Auffray, Charles; Gebel, Stephan; De Meulder, Bertrand; Balling, Rudi; Lefaudeux, Diane; Kuperstein, Inna; Mazein, Alexander; Watterson, Steven; Mazein A, Ostaszewski M, Kuperstein I, Watterson S, Le Novère N, Lefaudeux D, De Meulder B, Pellet J, Balaur I, Saqi M, N…	NPJ Systems Biology and Applications
31289421	PMC6615054	10.1145/3183713.3193567	https://www.ncbi.nlm.nih.gov/pmc/articles/PMC6615054/; https://www.ncbi.nlm.nih.gov/pmc/articles/PMC6615054	iQCAR: A Demonstration of an Inter-Query Contention Analyzer for Cluster Computing Frameworks; iQCAR: A Demonstration of an Inter-Query Contention Analyzer for Cluster Computing Frameworks.	N	N	N	METHOD	METHOD	iQCAR			Neo4j	The iQCAR system for management of concurrent queries in cluster computing frameworks	excluded: out of scope		computer science		2018 Jun; 2018-06	Kalmegh P, Lundberg H, Xu F, Babu S, Roy S; Kalmegh, Prajakta; Babu, Shivnath; Lundberg, Harrison; Roy, Sudeepa; Xu, Frederick	Proceedings. ACM-Sigmod International Conference on Management of Data
29860514	PMC6207142	10.1093/gigascience/giy062	https://www.ncbi.nlm.nih.gov/pmc/articles/PMC6207142; https://www.ncbi.nlm.nih.gov/pmc/articles/PMC6207142/	Massive NGS data analysis reveals hundreds of potential novel gene fusions in human cell lines.; Massive NGS data analysis reveals hundreds of potential novel gene fusions in human cell lines	Y	N?	N	OTHERS	OTHERS	LiGeA	http://hpc-bioinformatics.cineca.it/fusion/downloads	Active	Neo4j	An analysis of paired-end RNA-sequencing experiments from the Cancer Cell Line Encyclopedia repository to find putative cell-line specific gene fusion events in human malignancies	excluded: not focused on GDB		NGS data analysis	High-Throughput Nucleotide Sequencing; Genome, Human; Translocation, Genetic; Databases, Genetic; Oncogene Fusion; Cell Line, Tumor; Gene Rearrangement; Web Browser; Data Mining; Gene Fusion; Data Analysis; Humans; Cell Line; Genomics [methods]; Computational Biology [methods]	2018 Jun 1; 2018-06-01	Massini, Annalisa; Castrignanò, Tiziana; Fratelli, Maddalena; Garattini, Enrico; Flati, Tiziano; Gioiosa S, Bolis M, Flati T, Massini A, Garattini E, Chillemi G, Fratelli M, Castrignanò T; Chillemi, Giovanni; Gioiosa, Silvia; Bolis, Marco	GigaScience
29809172	PMC5972674	10.1038/sdata.2018.99	https://www.ncbi.nlm.nih.gov/pmc/articles/PMC5972674/; https://www.ncbi.nlm.nih.gov/pmc/articles/PMC5972674	A Research Graph dataset for connecting research data repositories using RD-Switchboard.; A Research Graph dataset for connecting research data repositories using RD-Switchboard	N	N	N	OTHERS	OTHERS	RD-Switchboard				Description of an open access graph dataset connecting several international data repositories to publications and grants	excluded: out of scope		computer science; data integration		2018 May 29; 2018-05-29	Poblet, Marta; Unsworth, Kathryn; Aryani, Amir; Zapilko, Benjamin; Hausstein, Brigitte; Kaplun, Samuele; Devaraju, Anusuriya; Evans, Ben; Wang, Jingbo; Klas, Claus-Peter; Aryani A, Poblet M, Unsworth K, Wang J, Evans B, Devaraju A, Hausstein B, Klas CP, Zapilko B, Kaplun S	Scientific Data
29092954	PMC5690492	10.1158/0008-5472.CAN-17-0615	https://www.ncbi.nlm.nih.gov/pmc/articles/PMC5690492; https://www.ncbi.nlm.nih.gov/pmc/articles/PMC5690492/	DeepPhe: A Natural Language Processing System for Extracting Cancer Phenotypes from Clinical Records.; DeepPhe - A Natural Language Processing System for Extracting Cancer Phenotypes from Clinical Records	N	N?	N	SOFTWARE	SOFTWARE					A system enabling automated extraction of detailed phenotype information from EHR of cancer patients	excluded: no GDB use		data science; health	Electronic Health Records; Natural Language Processing; Phenotype; Reproducibility of Results; Data Mining [methods]; Neoplasms [diagnosis]; Precision Medicine [methods]; Humans; Computer Systems; Medical Informatics [methods]	2017 Nov 1; 2017-11-01	Chavan, Girish R.; Jacobson, Rebecca S.; Savova GK, Tseytlin E, Finan SP, Castine M, Miller TA, Medvedeva OP, Harris DA, Hochheiser HS, Lin C, Chavan GR, Jacobson RS; Lin, Chen; Savova, Guergana K.; Hochheiser, Harry S.; Finan, Sean P.; Medvedeva, Olga P.; Harris, David A.; Castine, Melissa; Tseytlin, Eugene; Miller, Timothy A.	Cancer research
29220467	PMC5737054	10.1093/database/bax065	https://www.ncbi.nlm.nih.gov/pmc/articles/PMC5737054; https://www.ncbi.nlm.nih.gov/pmc/articles/PMC5737054/	Query expansion using MeSH terms for dataset retrieval: OHSU at the bioCADDIE 2016 dataset retrieval challenge; Query expansion using MeSH terms for dataset retrieval: OHSU at the bioCADDIE 2016 dataset retrieval challenge.	N	N	N	OTHERS	OTHERS					A system that expands queries using MeSH terms for dataset retrieval	excluded: no GDB use		health; computational biology	Information Storage and Retrieval [methods]; Databases, Bibliographic; Medical Subject Headings; Software	2017 Oct 20; 2017-10-20	Ball, David; Wright TB, Ball D, Hersh W; Hersh, William; Wright, Theodore B	Database: The Journal of Biological Databases and Curation
30108724	PMC6072506	10.1039/c7md00465f	https://www.ncbi.nlm.nih.gov/pmc/articles/PMC6072506/; https://www.ncbi.nlm.nih.gov/pmc/articles/PMC6072506	The use of matched molecular series networks for cross target structure activity relationship translation and potency prediction; The use of matched molecular series networks for cross target structure activity relationship translation and potency prediction.	N	N	N	METHOD	METHOD					Matched molecular series (MMS) analysis	excluded: not focused on GDB		Biomedicine; computational biology		2017 Oct 11; 2017-10-11	Keefer, Christopher E.; Keefer CE, Chang G; Chang, George	MedChemComm
28988439	PMC5793978	10.1002/ehf2.12218	https://www.ncbi.nlm.nih.gov/pmc/articles/PMC5793978/; https://www.ncbi.nlm.nih.gov/pmc/articles/PMC5793978	Rationale of the FIBROTARGETS study designed to identify novel biomarkers of myocardial fibrosis.; Rationale of the FIBROTARGETS study designed to identify novel biomarkers of myocardial fibrosis	N	N	N	METHOD	METHOD					Introduction of the FIBROTARGETS biomarker programme in myocardial fibrosis	excluded: no GDB use	Heart failure; Myocardial fibrosis; Fibrotic bioprofiles	health	Research Design; Fibrosis [metabolism]; Cardiomyopathies [metabolism]; Humans; Biomarkers [analysis]; Animals; Myocardium [metabolism]	2017 Oct 7; 2017-10-07	Gyöngyösi, Mariann; Butler, Javed; Ferreira JP, Machu J, Girerd N, Jaisser F, Thum T, Butler J, González A, Diez J, Heymans S, McDonald K, Gyöngyösi M, Firat H, Rossignol P, Pizard A, Zannad F; González, Arantxa; Diez, Javier; Girerd, Nicolas; Firat, Hueseyin; Pizard, Anne; Jaisser, Frederic; Ferreira, João Pedro; Heymans, Stephane; Zannad, Faiez; Machu, Jean‐Loup; Rossignol, Patrick; McDonald, K…	ESC Heart Failure
28969593	PMC5625622	10.1186/s12859-017-1840-4	https://www.ncbi.nlm.nih.gov/pmc/articles/PMC5625622; https://www.ncbi.nlm.nih.gov/pmc/articles/PMC5625622/	BioCarian: search engine for exploratory searches in heterogeneous biological databases.; BioCarian: search engine for exploratory searches in heterogeneous biological databases	N?	N?	N	SOFTWARE	SOFTWARE; INTEGRATED	BioCarian				Search engine	excluded: out of scope	Exploratory search; SPARQL; Heterogeneous databases; Biological databases; RDF; Search engine	computational biology; data integration	Search Engine; Internet; Software; Databases, Factual	2017-10-02; 2017 Oct 2	Zaki N, Tennakoon C; Zaki, Nazar; Tennakoon, Chandana	BMC Bioinformatics
28962670	PMC5622544	10.1186/s13326-017-0154-9	https://www.ncbi.nlm.nih.gov/pmc/articles/PMC5622544; https://www.ncbi.nlm.nih.gov/pmc/articles/PMC5622544/	Analysis and visualization of disease courses in a semantically-enabled cancer registry; Analysis and visualization of disease courses in a semantically-enabled cancer registry.	N	Y	Y	METHOD	METHOD				Virtuoso (RDF)	Cancer patient records	included: transformation of cancer data into RDF to enable using SPARQL queries	Cancer registry; Ontology; Semantic web; Biomedical informatics	Clinical records	Semantics; Database Management Systems; Information Storage and Retrieval [methods]; Neoplasms [diagnosis]; Registries; Internet; Humans; Medical Informatics [methods]; Databases, Factual	2017-09-29; 2017 Sep 29	Esteban-Gil, Angel; Boeker, Martin; Esteban-Gil A, Fernández-Breis JT, Boeker M; Fernández-Breis, Jesualdo Tomás	Journal of Biomedical Semantics
28798251	PMC5792185	10.1152/ajplung.00139.2017	https://www.ncbi.nlm.nih.gov/pmc/articles/PMC5792185/; https://www.ncbi.nlm.nih.gov/pmc/articles/PMC5792185	LungMAP: The Molecular Atlas of Lung Development Program.; LungMAP: The Molecular Atlas of Lung Development Program	Y?	N?	N	OTHERS	OTHERS	LungMAP	https://www.lungmap.net/	Active	Virtuoso	molecular maps of the neonatal, pediatric and early adult human lung	excluded: out of scope	web resource; lung imaging; single cell analysis; lung omics; 3D imaging; lung development	Imaging	Regeneration [genetics]; Databases, Genetic; Gene Regulatory Networks [genetics]; Organogenesis [genetics]; Humans; Lung [growth & development]; Proteomics [methods]; Animals	2017-11-01; 2017 Aug 10	Corley, Richard A.; Hagood, James S.; Ardini-Poleske ME, Clark RF, Ansong C, Carson JP, Corley RA, Deutsch GH, Hagood JS, Kaminski N, Mariani TJ, Potter SS, Pryhuber GS, Warburton D, Whitsett JA, Palmer SM, Ambalavanan N, The LungMAP Consortium; Pryhuber, Gloria S.; Ambalavanan, Namasivayam; Ardini-Poleske, Maryanne E.; Ansong, Charles; Deutsch, Gail H.; Warburton, David; Clark, Robert F.; Carson…	American Journal of Physiology - Lung Cellular and Molecular Physiology
27706199	PMC5051930	10.1371/journal.pone.0163861	https://www.ncbi.nlm.nih.gov/pmc/articles/PMC5051930; https://www.ncbi.nlm.nih.gov/pmc/articles/PMC5051930/	An Outcome-Weighted Network Model for Characterizing Collaboration.; An Outcome-Weighted Network Model for Characterizing Collaboration	N	N	N	METHOD	METHOD					Medical records	excluded: out of scope		health	Models, Theoretical; Health Personnel; Electronic Health Records; Patient Satisfaction [statistics & numerical data]; Clinical Decision-Making; Cooperative Behavior; User-Computer Interface; Emergency Service, Hospital; Humans; Patient Care Team [organization & administration]	2016-10-05; 2016 Oct 5	Scholtens, Denise M.; Gravenor, Stephanie J.; Frailey, Conor N.; Carson, Matthew B.; Kricke, Gayle E.; Carson MB, Scholtens DM, Frailey CN, Gravenor SJ, Kricke GE, Soulakis ND; Soulakis, Nicholas D.	PLoS ONE
27515999	PMC4981870	10.1038/srep31356	https://www.ncbi.nlm.nih.gov/pmc/articles/PMC4981870; https://www.ncbi.nlm.nih.gov/pmc/articles/PMC4981870/	PoplarGene: poplar gene network and resource for mining functional information for genes from woody plants; PoplarGene: poplar gene network and resource for mining functional information for genes from woody plants.	N?	N	N	SOFTWARE; OTHERS	SOFTWARE; OTHERS	PoplarGene	http://bioinformatics.caf.ac.cn/PoplarGene	Not active		offering comprehensive functional interactions and extensive poplar gene functional annotations	excluded: not focused on GDB		computational genomics	Gene Regulatory Networks; Databases, Genetic; Populus [genetics]; Gene Expression Regulation, Plant; Genes, Plant; Data Mining; Internet; Algorithms; Computational Biology [methods]	2016-08-12; 2016 Aug 12	Liu, Qi; Su, Xiaohua; Huang, Qinjun; Liu Q, Ding C, Chu Y, Chen J, Zhang W, Zhang B, Huang Q, Su X; Chu, Yanguang; Chen, Jiafei; Ding, Changjun; Zhang, Bingyu; Zhang, Weixi	Scientific Reports
27454129	PMC5045798	10.1080/17460441.2016.1216967	https://www.ncbi.nlm.nih.gov/pmc/articles/PMC5045798; https://www.ncbi.nlm.nih.gov/pmc/articles/PMC5045798/	Getting the most out of PubChem for virtual screening.; Getting the Most out of PubChem for Virtual Screening	N	N	N	INTEGRATED	INTEGRATED					A survey on the use of PubChem data	excluded: no GDB use	biological assay; computer-aided drug discovery; virtual screening; database; computational toxicology; polypharmacology; data mining; quantitative structure-activity relationship (QSAR); cheminformatics; PubChem	biomedicine; biochemistry	Drug Design; Molecular Targeted Therapy; High-Throughput Screening Assays; Drug Discovery [methods]; Databases, Chemical; Ligands; Humans; Drug Repositioning; Animals	2016-09; 2016 Aug 5	Kim, Sunghwan; Kim S	Expert opinion on drug discovery
27489569	PMC4971676	10.1186/s13040-016-0105-5	https://www.ncbi.nlm.nih.gov/pmc/articles/PMC4971676; https://www.ncbi.nlm.nih.gov/pmc/articles/PMC4971676/	Mango: combining and analyzing heterogeneous biological networks; Mango: combining and analyzing heterogeneous biological networks.	N	N	N	SOFTWARE	SOFTWARE				Mango	Mango, a graph analysis and visualisation software for network integration and exploration	excluded: no GDB use	3D visualization; Systems biology; Heterogeneous data integration; Biological pathway analysis; Graph mathematics	data integration; systems biology		2016 Aug 2; 2016-08-02	Cho, Hyejin; Chang, Jennifer; Chang J, Cho H, Chou HH; Chou, Hui-Hsien	BioData Mining
27399717	PMC4970100	10.3390/s16071053	https://www.ncbi.nlm.nih.gov/pmc/articles/PMC4970100; https://www.ncbi.nlm.nih.gov/pmc/articles/PMC4970100/	Closed-Loop Lifecycle Management of Service and Product in the Internet of Things: Semantic Framework for Knowledge Integration; Closed-Loop Lifecycle Management of Service and Product in the Internet of Things: Semantic Framework for Knowledge Integration.	N	N	N	METHOD	METHOD					Ontology-based framework of closed-loop lifecycle information sharing for product-service in the Internet of Things	excluded: out of scope	O-MI; Product Lifecycle Management (PLM); Product-Service ontology; O-DF; Closed-Loop Lifecycle Management (CL2M); Internet of Things (IoT); electric car			2016 Jul 8; 2016-07-08	Kiritsis, Dimitris; Grozel, Clément; Yoo, Min-Jung; Yoo MJ, Grozel C, Kiritsis D	Sensors (Basel, Switzerland)
27153650	PMC4937199	10.1093/bioinformatics/btw214	https://www.ncbi.nlm.nih.gov/pmc/articles/PMC4937199; https://www.ncbi.nlm.nih.gov/pmc/articles/PMC4937199/	DisGeNET-RDF: harnessing the innovative power of the Semantic Web to explore the genetic basis of diseases.; DisGeNET-RDF: harnessing the innovative power of the Semantic Web to explore the genetic basis of diseases	Y	Y	Y	INTEGRATED	INTEGRATED	DisGeNET-RDF	https://www.disgenet.org/rdf	Active	Virtuoso (RDF)	An integrated resource of gene-disease association	included: an RDF KG of gene-disease associations		Gene-disease	Semantics; Disease [genetics]; Internet; Humans; Computational Biology; Databases, Factual	2016-07-15; 2016 Mar 22	Queralt-Rosinach N, Piñero J, Bravo À, Sanz F, Furlong LI; Sanz, Ferran; Bravo, Àlex; Piñero, Janet; Furlong, Laura I.; Queralt-Rosinach, Núria	Bioinformatics
26911823	PMC6375118	10.1093/jamia/ocv137	https://www.ncbi.nlm.nih.gov/pmc/articles/PMC6375118; https://www.ncbi.nlm.nih.gov/pmc/articles/PMC6375118/	An exploratory study using an openEHR 2-level modeling approach to represent common data elements; An exploratory study using an openEHR 2-level modeling approach to represent common data elements.	N	N	N	METHOD	METHOD					Tool for the semiautomatic mapping of electronic data capture to openEHR archetypes	excluded: no GDB use	openEHR archetype; common data element; modeling approach	medical informatics	Models, Theoretical; Electronic Health Records; Common Data Elements; Software; Humans	2016-09; 2016 Jan 23	Fann, Yang-Cheng; Lin CH, Fann YC, Liou DM; Lin, Ching-Heng; Liou, Der-Ming	Journal of the American Medical Informatics Association : JAMIA
26383775	PMC4615630	10.1080/15476286.2015.1068496	https://www.ncbi.nlm.nih.gov/pmc/articles/PMC4615630/; https://www.ncbi.nlm.nih.gov/pmc/articles/PMC4615630	SimiRa: A tool to identify coregulation between microRNAs and RNA-binding proteins.; SimiRa: A tool to identify coregulation between microRNAs and RNA-binding proteins	Y	N?	N	SOFTWARE	SOFTWARE	SimiRa			Neo4j	Coregulation between microRNAs and RNA-binding proteins	excluded: not focused on GDB	microRNAs; RNA-binding proteins; coregulation; web application.; functional similarity		Databases, Genetic; Gene Expression Regulation; Web Browser; RNA Processing, Post-Transcriptional; Software; RNA-Binding Proteins [metabolism]; Humans; Cluster Analysis; Computational Biology [methods]; MicroRNAs [genetics]	2015-09-18; 2015 Sep 18	Backofen, Rolf; Lickert, Heiko; Theis, Fabian; Preusse M, Marr C, Saunders S, Maticzka D, Lickert H, Backofen R, Theis F; Preusse, Martin; Marr, Carsten; Saunders, Sita; Maticzka, Daniel	RNA Biology
26396492	PMC4562606	10.4137/BMI.S29511	https://www.ncbi.nlm.nih.gov/pmc/articles/PMC4562606; https://www.ncbi.nlm.nih.gov/pmc/articles/PMC4562606/	Genomic, Proteomic, and Metabolomic Data Integration Strategies; Genomic, Proteomic, and Metabolomic Data Integration Strategies.	Y	N	N	SOFTWARE; INTEGRATED	REVIEW				Neo4j	Genomic, Proteomic, and Metabolomic Data	excluded: not focused on GDB	metabolomics; genomics; proteomics; omics; networks; data analysis; data integration; bioinformatics	Omics		2015 Sep 7; 2015-09-07	Wanichthanarak, Kwanjeera; Grapov, Dmitry; Fahrmann, Johannes F; Wanichthanarak K, Fahrmann JF, Grapov D	Biomarker Insights
26185615	PMC4504081	10.1186/s13326-015-0029-x	https://www.ncbi.nlm.nih.gov/pmc/articles/PMC4504081/; https://www.ncbi.nlm.nih.gov/pmc/articles/PMC4504081	A framework for ontology-based question answering with application to parasite immunology; A framework for ontology-based question answering with application to parasite immunology.	N	Y	Y	METHOD	METHOD	OntoNLQA	http://jade.cs.uga.edu/ (not available)		Virtuoso	Presents the RDF-based OntoNLQA framework for exploration of parasite immunology data	included: Answers natural language questions based on parasite immunology data stored in an RDF store backed by an ontology.	Chagas; Question answering; Natural language; Parasite data; Ontology	Immunology		2015-07-17; 2015 Jul 17	Asiaee AH, Minning T, Doshi P, Tarleton RL; Minning, Todd; Asiaee, Amir H.; Doshi, Prashant; Tarleton, Rick L.	Journal of Biomedical Semantics
26055098	PMC4460400	10.1093/database/bav049	https://www.ncbi.nlm.nih.gov/pmc/articles/PMC4460400/; https://www.ncbi.nlm.nih.gov/pmc/articles/PMC4460400	An Ebola virus-centered knowledge base.; An Ebola virus-centered knowledge base	N?	Y	N	INTEGRATED	INTEGRATED	Ebola-KB	http://ebola.semanticscience.org/	Not working		Ebola virus-centered knowledge base	excluded: resource not available		Ebola virus	Semantics; Knowledge Bases; Africa, Western [epidemiology]; Ebolavirus; Internet; Hemorrhagic Fever, Ebola [epidemiology]; Humans	2015 Jun 8; 2015-06-08	Dumontier, Michel; Kamdar MR, Dumontier M; Kamdar, Maulik R.	Database: The Journal of Biological Databases and Curation
26030752	PMC4451068	10.1371/journal.pone.0128089	https://www.ncbi.nlm.nih.gov/pmc/articles/PMC4451068/; https://www.ncbi.nlm.nih.gov/pmc/articles/PMC4451068	Dietary MicroRNA Database (DMD): An Archive Database and Analytic Tool for Food-Borne microRNAs; Dietary MicroRNA Database (DMD): An Archive Database and Analytic Tool for Food-Borne microRNAs.	Y	N?	N	INTEGRATED	INTEGRATED	Dietary MicroRNA Database	http://sbbi-panda.unl.edu:5000/dmd/	Active		Dietary MicroRNA Database, a database and tool for the analysis of food-borne microRNAs	excluded: out of scope		microRNA	Gene Regulatory Networks; Diet; Databases, Genetic; Food; Cattle; Humans; Animals; Base Sequence; MicroRNAs [genetics]	2015-06-01; 2015 Jun 1	Zempleni, Janos; Cui, Juan; Shu, Jiang; Chiang K, Shu J, Zempleni J, Cui J; Chiang, Kevin	PLoS ONE
25940563	PMC4547614	10.1093/bioinformatics/btv276	https://www.ncbi.nlm.nih.gov/pmc/articles/PMC4547614; https://www.ncbi.nlm.nih.gov/pmc/articles/PMC4547614/	Phylesystem: a git-based data store for community-curated phylogenetic estimates; Phylesystem: a git-based data store for community-curated phylogenetic estimates.	N	N	N	SOFTWARE; OTHERS	SOFTWARE; OTHERS					Phylesystem, a data store for curating phylogenetic estimates	excluded: not focused on GDB			Programming Languages; Phylogeny; Reproducibility of Results; User-Computer Interface; Information Storage and Retrieval; Internet; Software; Humans; Computational Biology [methods]; Databases, Factual	2015 May 4; 2015-09-01	McTavish, Emily Jane; Brown, Joseph W.; Cranston, Karen A.; Holder, Mark T.; Allman, James F.; Hinchliff, Cody E.; Rees, Jonathan A.; Smith, Stephen A.; McTavish EJ, Hinchliff CE, Allman JF, Brown JW, Cranston KA, Holder MT, Rees JA, Smith SA	Bioinformatics
25903923	PMC4448321	10.1186/s12859-015-0559-3	https://www.ncbi.nlm.nih.gov/pmc/articles/PMC4448321/; https://www.ncbi.nlm.nih.gov/pmc/articles/PMC4448321	KaBOB: ontology-based semantic integration of biomedical databases; KaBOB: ontology-based semantic integration of biomedical databases.	N?	YY	Y	INTEGRATED	INTEGRATED	KaBOB	https://github.com/drlivingston/kabob		AllegroGraph; Virtuoso (RDF)	18 databases; Knowledge Base Of Biomedicine	included: In addition to describing the integrated resource, the publication also mentions issues for integration and how authors solved them.			Biological Ontologies; Semantics; Biomedical Research; Knowledge Bases; Information Storage and Retrieval [methods]; PubMed; Internet; Humans; Data Collection; Computational Biology [methods]; Databases, Factual	2015 Apr 23; 2015-04-23	Bada, Michael; Baumgartner, William A; Livingston, Kevin M; Livingston KM, Bada M, Baumgartner WA Jr, Hunter LE; Hunter, Lawrence E	BMC Bioinformatics
25475079	PMC4409855	10.1002/pmic.201400377	https://www.ncbi.nlm.nih.gov/pmc/articles/PMC4409855; https://www.ncbi.nlm.nih.gov/pmc/articles/PMC4409855/	Open source libraries and frameworks for biological data visualisation: A guide for developers; Open source libraries and frameworks for biological data visualisation: a guide for developers.	N	N?	N	REVIEW	REVIEW					A review on tools and libraries for data visualization in biology, aimed at developers	excluded: no GDB use	Bioinformatics; Network; Chart; Software library; Hierarchy		Datasets as Topic; Protein Interaction Maps; Proteome [physiology]; Software; Humans; Computer Graphics; Libraries, Digital; Data Interpretation, Statistical; Proteomics [methods]	2015 Feb 5; 2015-04	Wang, Rui; Hermjakob, Henning; Perez-Riverol, Yasset; Vizcaíno, Juan Antonio; Wang R, Perez-Riverol Y, Hermjakob H, Vizcaíno JA	Proteomics
23991755	PMC3819714	10.1021/ci400368v	https://www.ncbi.nlm.nih.gov/pmc/articles/PMC3819714/; https://www.ncbi.nlm.nih.gov/pmc/articles/PMC3819714	In silico enzymatic synthesis of a 400,000 compound biochemical database for nontargeted metabolomics.; In silico enzymatic synthesis of a 400,000 compound biochemical database for non-targeted metabolomics	N	Y?	N	INTEGRATED	INTEGRATED	IIMDB	http://metabolomics.pharm.uconn.edu/iimdb/	Not working	OrientDB	Metabolomics data	excluded: resource not available		Metabolomics	Metabolomics [methods]; Enzymes [metabolism]; User-Computer Interface; Glycerophospholipids [metabolism]; Internet; Humans; Plants [metabolism]; Animals; Pharmaceutical Preparations [metabolism]; Databases, Factual	2013-09-23; 2013 Sep 12	Menikarachchi LC, Hill DW, Hamdalla MA, Mandoiu II, Grant DF; Menikarachchi, Lochana C.; Grant, David F.; Hamdalla, Mai A.; Hill, Dennis W.; Mandoiu, Ion I.	Journal of chemical information and modeling
23668630	PMC3669619	10.1186/1471-2105-14-158	https://www.ncbi.nlm.nih.gov/pmc/articles/PMC3669619; https://www.ncbi.nlm.nih.gov/pmc/articles/PMC3669619/	Phylotastic! Making tree-of-life knowledge accessible, reusable and convenient.; Phylotastic! Making tree-of-life knowledge accessible, reusable and convenient	N	N	N	SOFTWARE	SOFTWARE				Virtuoso	phylogenetic knowledge	excluded: out of scope		phylogenetic knowledge	Phylogeny; Internet; Software	2013 May 13; 2013-05-13	Vaidya, Gaurav; Alfaro, Michael E; McTavish, Emily Jane; Cranston, Karen; Webb, Campbell O; Vos, Rutger; Sidlauskas, Brian; Bik, Holly M; Sukumaran, Jeet; O'Meara, Brian; Pirrung, Megan; Pontelli, Enrico; Matasci, Naim; Brown, Joseph W; Mirarab, Siavash; Balhoff, James P; Steele, Aaron; Westneat, Mark; Pennell, Matthew W; Stoltzfus A, Lapp H, Matasci N, Deus H, Sidlauskas B, Zmasek CM, Vaidya G, …	BMC Bioinformatics
23595662	PMC3654710	10.1093/bioinformatics/btt141	https://www.ncbi.nlm.nih.gov/pmc/articles/PMC3654710; https://www.ncbi.nlm.nih.gov/pmc/articles/PMC3654710/	A self-updating road map of The Cancer Genome Atlas.; A self-updating road map of The Cancer Genome Atlas	N	Y?	N	INTEGRATED	INTEGRATED		https://tcga.github.com/Roadmap/	Not working	AllegroGraph	The Cancer Genome Atlas	excluded: resource not available		SB:Cancer	Genome, Human; Programming Languages; Neoplasms [genetics]; Internet; Humans; Information Storage and Retrieval	2013-05-15; 2013 Apr 17	Deus, Helena F.; Robbins, David E.; Grüneberg, Alexander; Almeida, Jonas S.; Tanik, Murat M.; Robbins DE, Grüneberg A, Deus HF, Tanik MM, Almeida JS	Bioinformatics
23735196	PMC3632999	10.1186/2041-1480-4-S1-S1	https://www.ncbi.nlm.nih.gov/pmc/articles/PMC3632999; https://www.ncbi.nlm.nih.gov/pmc/articles/PMC3632999/	Ontology-Based Querying with Bio2RDF’s Linked Open Data; Ontology-Based Querying with Bio2RDF's Linked Open Data.	Y	Y	Y	ONTOLOGY	ONTOLOGY	Bio2RDF	https://bio2rdf.org/	Active	Virtuoso (RDF)	An integrated resource for various types of biological data, that enables ontology-based queries	included: an integrated GDB that enables ontology-based querying				2013-04-15; 2013 Apr 15	Callahan A, Cruz-Toledo J, Dumontier M; Dumontier, Michel; Callahan, Alison; Cruz-Toledo, José	Journal of Biomedical Semantics
23447050	PMC3629923	10.1039/c3np20111b	https://www.ncbi.nlm.nih.gov/pmc/articles/PMC3629923/; https://www.ncbi.nlm.nih.gov/pmc/articles/PMC3629923	A global approach to analysis and interpretation of metabolic data for plant natural product discovery; A global approach to analysis and interpretation of metabolic data for plant natural product discovery.	N	N	N	METHOD	METHOD					An approach to the construction of a metabolomics database to store metabolomics data and metadata	excluded: no GDB use			Biological Products; Plants, Medicinal [chemistry]; Metabolomics; Drug Discovery; Arabidopsis [genetics]; Databases, Factual	2013-04; 2013 Apr	Hur, Manhoi; Jose, Adarsh; Wurtele, Eve Syrkin; Hur M, Campbell AA, Almeida-de-Macedo M, Li L, Ransom N, Jose A, Crispin M, Nikolau BJ, Wurtele ES; Ransom, Nick; Almeida-de-Macedo, Marcia; Li, Ling; Crispin, Matt; Campbell, Alexis Ann; Nikolau, Basil J.	Natural product reports
24402052	PMC3881961	10.1145/2503210.2503225	https://www.ncbi.nlm.nih.gov/pmc/articles/PMC3881961; https://www.ncbi.nlm.nih.gov/pmc/articles/PMC3881961/	Toward Millions of File System IOPS on Low-Cost, Commodity Hardware; Toward Millions of File System IOPS on Low-Cost, Commodity Hardware.	N	N	N	METHOD	METHOD					Description and implementation of a storage system to achieve more than one million IOPS on arrays of commodity SSDs	excluded: out of scope	Design; page cache optimization; Performance; low cost; Data-intensive computing; solid-state storage devices; millions of IOPS			2013	Burns, Randal; Zheng, Da; Szalay, Alexander S.; Zheng D, Burns R, Szalay AS	ICS ... : proceedings of the ... ACM International Conference on Supercomputing / sponsored by ACM/SIGARCH. International Conference on Supercomputing
33834185	PMC8425390	10.1093/bib/bbab103	https://www.ncbi.nlm.nih.gov/pmc/articles/PMC8425390/; https://doi.org/10.1093/bib/bbab103; https://www.ncbi.nlm.nih.gov/pmc/articles/PMC8425390	Reusability and composability in process description maps: RAS-RAF-MEK-ERK signalling.; Reusability and composability in process description maps: RAS–RAF–MEK–ERK signalling	N?	N	N	REVIEW	REVIEW				Neo4j	Study of the possibility of implementing reusability and composability for process description maps	excluded: not focused on GDB	compatibility; reusability; process description; quality verification; modularity; composability; systems biology	Systems biology; SBGN maps	Models, Biological; Reproducibility of Results; Data Mining [methods]; ras Proteins [metabolism]; raf Kinases [metabolism]; Internet; Humans; Neoplasms [metabolism]; Phosphorylation; Computational Biology [methods]; MAP Kinase Signaling System; Databases, Factual	2021-04-08; 2021 Apr 8	Schneider, Reinhard; Ostaszewski, Marek; Karr, Jonathan R; Saez-Rodriguez, Julio; Rougny, Adrien; Mazein, Alexander; Mazein A, Rougny A, Karr JR, Saez-Rodriguez J, Ostaszewski M, Schneider R	Briefings in Bioinformatics
33750020	PMC8384599	10.1111/pbi.13583	https://www.ncbi.nlm.nih.gov/pmc/articles/PMC8384599; https://doi.org/10.1111/pbi.13583; https://www.ncbi.nlm.nih.gov/pmc/articles/PMC8384599/	KnetMiner: a comprehensive approach for supporting evidence-based gene discovery and complex trait analysis across species.; KnetMiner: a comprehensive approach for supporting evidence‐based gene discovery and complex trait analysis across species	Y?; Y	Y	Y	SOFTWARE	SOFTWARE	KnetMiner	https://knetminer.org; https://knetminer.com/		Neo4j	KnetMiner is an integrated, intelligent, interactive gene network discovery platform that supports scientists explore and understand the biological stories of complex traits and diseases across species. It is also n example of application of KGs, based on FAIR principles.	included: Details the KnetMiner platform and its applicability.	systems biology; candidate gene prioritization; knowledge graph; knowledge discovery; data integration; gene discovery; information visualization; exploratory data mining; bioinformatics; gene network	COVID-19; Genomics	COVID-19; SARS-CoV-2; Plant Breeding; Genetic Association Studies; Humans; Multifactorial Inheritance	2021 Apr 5; 2021-08	Singh, Ajit; Brandizi, Marco; Doonan, John H.; Rawlings, Chris; Parsons, Jeremy D.; Amberkar, Sandeep; Hassani‐Pak K, Singh A, Brandizi M, Hearnshaw J, Parsons JD, Amberkar S, Phillips AL, Doonan JH, Rawlings C; Hearnshaw, Joseph; Hassani‐Pak, Keywan; Phillips, Andrew L.	Plant Biotechnology Journal
33677548	PMC8351504	10.1093/glycob/cwab013	https://www.ncbi.nlm.nih.gov/pmc/articles/PMC8351504; https://doi.org/10.1093/glycob/cwab013; https://www.ncbi.nlm.nih.gov/pmc/articles/PMC8351504/	The glycoconjugate ontology (GlycoCoO) for standardizing the annotation of glycoconjugate data and its application.; The glycoconjugate ontology (GlycoCoO) for standardizing the annotation of glycoconjugate data and its application	Y; N	Y	N	ONTOLOGY	ONTOLOGY	GlycoCoO	https://bioportal.bioontology.org/ontologies/GLYCOCOO; https://github.com/glycoinfo/GlycoCoO		RDF	Metabolic databases; standard semantic framework to describe and represent gylcoproteomics data, uses RDF	excluded: out of scope	ontology; glycolipid; glycoprotein; glycoconjugate; Semantic Web	Glycobiology; Biochemistry	Glycosylation; Polysaccharides [metabolism]; Glycoproteins [metabolism]	2021-02-23; 2021 Feb 23	Aoki-Kinoshita, Kiyoko F; Ranzinger, Rene; Yamada, Issaku; Ono, Tamiko; Mariethoz, Julien; Shinmachi, Daisuke; Campbell, Matthew P; Castro, Leyla Jael; Yamada I, Campbell MP, Edwards N, Castro LJ, Lisacek F, Mariethoz J, Ono T, Ranzinger R, Shinmachi D, Aoki-Kinoshita KF; Lisacek, Frederique; Edwards, Nathan	Glycobiology
29888036	PMC5961787		https://www.ncbi.nlm.nih.gov/pmc/articles/PMC5961787/; https://www.ncbi.nlm.nih.gov/pmc/articles/PMC5961787	REDESIGN: RDF-based Differential Signaling Framework for Precision Medicine Analytics.; REDESIGN: RDF–based Differential Signaling Framework for Precision Medicine Analytics	Y	N?; Y	N	SOFTWARE	SOFTWARE; METHOD	REDESIGN	not available		Neo4j; AllegroGraph	REDESIGN: RDF-based Differential Signaling Pathway informatics framework, Pathway-based analysis on “flexible” ontology-enabled data sets of curated signal transduction pathway maps to uncover high explanatory differential pathway mechanisms on gene-to-gene level; kegg	excluded: resource not available		Precision medicine; Pathway-based analysis		2018-05-18; 2018 May 18	Thanintorn, Nattapon; Al–Taie Z, Thanintorn N, Ersoy I, Kholod O, Taylor K, Hammer R, Shin D; Kholod, Olha; Al–Taie, Zainab; Ersoy, Ilker; Taylor, Kristen; Shin, Dmitriy; Hammer, Richard	AMIA Summits on Translational Science Proceedings
27570667	PMC5001768		https://www.ncbi.nlm.nih.gov/pmc/articles/PMC5001768/; https://www.ncbi.nlm.nih.gov/pmc/articles/PMC5001768	Metadata-driven Clinical Data Loading into i2b2 for Clinical and Translational Science Institutes; Metadata-driven Clinical Data Loading into i2b2 for Clinical and Translational Science Institutes.	Y; N	N?; N	N	SOFTWARE; OTHERS	OTHERS; METHOD	Eureka!			Neo4j	metadata-driven ETL process for ETL processes of research data marts with different data requirements and representations; Clinical data	excluded: out of scope		Medical records; Biomedicine		2016 Jul 20; 2016-07-20	West, Andrew C.; Willard, Richard; Stephens, David S.; Pai, Akshatha K.; May, Bradley J.; Agravat, Sanjay; Winslow, Raimond L.; Post AR, Pai AK, Willard R, May BJ, West AC, Agravat S, Granite SJ, Winslow RL, Stephens DS; Granite, Stephen J.; Post, Andrew R.	AMIA Summits on Translational Science Proceedings
27570653	PMC5001762		https://www.ncbi.nlm.nih.gov/pmc/articles/PMC5001762; https://www.ncbi.nlm.nih.gov/pmc/articles/PMC5001762/	Community-based Ontology Development, Annotation and Discussion with MediaWiki extension Ontokiwi and Ontokiwi-based Ontobedia.; Community-based Ontology Development, Annotation and Discussion with MediaWiki extension Ontokiwi and Ontokiwi-based Ontobedia	N?; N	N?; N	N	SOFTWARE	SOFTWARE	Ontokiwi			Virtuoso	MediaWiki extension that targets to support community-wide ontology term annotation and ontology development	excluded: out of scope		Knowledge representation in biology		2016 Jul 20; 2016-07-20	Ong, Edison; He, Yongqun; Ong E, He Y	AMIA Summits on Translational Science Proceedings
24187650	PMC3814183		https://dl.acm.org/doi/abs/10.14778/2536222.2536227; https://www.ncbi.nlm.nih.gov/pmc/articles/PMC3814183/; https://www.ncbi.nlm.nih.gov/pmc/articles/PMC3814183	Hadoop-GIS: A High Performance Spatial Data Warehousing System over MapReduce.; Hadoop-GIS: A High Performance Spatial Data Warehousing System over MapReduce	N	N	N	SOFTWARE	SOFTWARE					a high performance spatial data warehousing system	excluded: out of scope		Computer science		2013-08; 2013 Aug	Wang, Fusheng; Aji, Ablimit; Aji A, Wang F, Vo H, Lee R, Liu Q, Zhang X, Saltz J; Vo, Hoang; Lee, Rubao; Zhang, Xiaodong; Liu, Qiaoling; Saltz, Joel	Proceedings of the VLDB Endowment International Conference on Very Large Data Bases
23304382	PMC3540524		http://www.ncbi.nlm.nih.gov/pubmed/23304382/; https://www.ncbi.nlm.nih.gov/pmc/articles/PMC3540524; https://www.ncbi.nlm.nih.gov/pmc/articles/PMC3540524/	An Analysis of Multi-type Relational Interactions in FMA Using Graph Motifs with Disjointness Constraints; An analysis of multi-type relational interactions in FMA using graph motifs with disjointness constraints.	N?; N	Y?; N	N	METHOD; ONTOLOGY	METHOD; ONTOLOGY	Foundational Model of Anatomy			Virtuoso	A method is presented that study the effects of multi-relation type interactions for detecting logical inconsistencies as well as other anomalies represented by motifs, method is applicable to any ontological system with an OWL representation	excluded: out of scope		Computational anatomy; Anatomy	Models, Anatomic; Semantics; Vocabulary, Controlled; Humans	2012 Nov 3; 2012-11-03	Luo, Lingyun; Zhang, Guo-Qiang; Mejino, Jose; Ogbuji, Chime; Zhang GQ, Luo L, Ogbuji C, Joslyn C, Mejino J, Sahoo SS; Joslyn, Cliff; Sahoo, Satya S	AMIA Annual Symposium Proceedings
33165574	PMC8189674	10.1093/bioinformatics/btaa961	https://www.ncbi.nlm.nih.gov/pmc/articles/PMC8189674/; http://www.ncbi.nlm.nih.gov/pubmed/33165574; https://www.ncbi.nlm.nih.gov/pmc/articles/PMC8189674	EpiGraphDB: a database and data mining platform for health data science.; EpiGraphDB: a database and data mining platform for health data science	Y	Y	Y	INTEGRATED	INTEGRATED	EpiGraphDB	https://epigraphdb.org/; https://epigraphdb.org	yes	Neo4j	A resource focusing on biomedical and epidemiological relationships and providing an analytical framework also.	included: a GDB-based platform for drug repurposing		biomedical and epidemiological sources; Health; data integration	Phenotype; Data Mining; Software; Humans; Data Science; Databases, Factual	2020-11-09; 2020-11-24; 2021 Jun 9; 2021-06-09	Erola, Pau; Elsworth, Benjamin; Hemani, Gibran; Zheng, Jie; Lloyd, Oliver; Lyon, Matt; Vabistsevits, Marina; Liu Y, Elsworth B, Erola P, Haberland V, Hemani G, Lyon M, Zheng J, Lloyd O, Vabistsevits M, Gaunt TR; Gaunt, Tom R.; Haberland, Valeriia; Liu, Yi; Gaunt, Tom R	Bioinformatics (Oxford, England); Bioinformatics
34192109	PMC8098810	10.1109/ACCESS.2020.2995763	http://www.ncbi.nlm.nih.gov/pubmed/34192109; https://www.ncbi.nlm.nih.gov/pmc/articles/PMC8098810/; https://www.ncbi.nlm.nih.gov/pmc/articles/PMC8098810	Envisioning Insight-Driven Learning Based on Thick Data Analytics With Focus on Healthcare; Envisioning Insight-Driven Learning Based on Thick Data Analytics With Focus on Healthcare.	N	N	N	METHOD	METHOD				Neo4j	Analysis of popular social media outlets such as Twitter and Facebook; Insight-driven learning based on thick data analytics with focus on healthcare	excluded: out of scope	thick data; Neo4j; graph-based transfer learning; twitter conversation communities; graph based algorithms; learning patient preferences; Patient insights; graph-based machine learning	COVID-19		2020; 2020-06-01	Fiaidhi, Jinan; Fiaidhi J	IEEE access : practical innovations, open solutions; Ieee Access; IEEE access: practical innovations, open solutions
33460389	PMC7837510	10.2196/26836	https://www.ncbi.nlm.nih.gov/pmc/articles/PMC7837510; http://www.ncbi.nlm.nih.gov/pubmed/33460389; https://www.ncbi.nlm.nih.gov/pmc/articles/PMC7837510/	Digital Contact Tracing Based on a Graph Database Algorithm for Emergency Management During the COVID-19 Epidemic: Case Study.; Digital Contact Tracing Based on a Graph Database Algorithm for Emergency Management During the COVID-19 Epidemic: Case Study	Y?	Y	Y	METHOD	METHOD				Neo4j	COVID-19 digital contact tracing	included: Describes a Neo4j GDB that is used for digital contact tracing in Hainan province (China) for COVID-19.	China; COVID-19; digital contact tracing; big data; visualization; emergency management; graph database	COVID-19	COVID-19 [epidemiology]; Digital Technology; Epidemics [prevention & control]; China [epidemiology]; Big Data; Contact Tracing [methods]; Data Visualization; Computer Graphics; Humans; Algorithms; Databases, Factual	2021 Jan 22; 2021-01-22	Dong, Ying; Zou, Qi; Zhang, Weiting; Yao, Hong; Mao, Zijun; Mao Z, Yao H, Zou Q, Zhang W, Dong Y	JMIR mHealth and uHealth
33028342	PMC7539384	10.1186/s13002-020-00412-1	http://www.ncbi.nlm.nih.gov/pubmed/33028342; https://www.ncbi.nlm.nih.gov/pmc/articles/PMC7539384	The socio-cultural significance of mineral licks to the Maijuna of the Peruvian Amazon: implications for the sustainable management of hunting.; The socio-cultural significance of mineral licks to the Maijuna of the Peruvian Amazon: implications for the sustainable management of hunting	N?	N	N	OTHERS	OTHERS					A study report on the important of the mineral licks to the Maijuna Indigenous group and recommendations towards sustainable management of this habitat (and other similar habitats)	excluded: out of scope	Biodiversity; Conservation; Mammals; Ethnoecology; Wildlife; Traditional ecological knowledge	Ethnobiology	Conservation of Natural Resources; Minerals; Aged; Culture; Peru; Indigenous Peoples; Ecosystem; Young Adult; Animals, Wild; Humans; Forests; Middle Aged; Animals; Adult; Knowledge	2020-10-07; 2020 Oct 7	Gilmore MP, Griffiths BM, Bowler M; Bowler, Mark; Gilmore, Michael P.; Griffiths, Brian M.	Journal of Ethnobiology and Ethnomedicine; Journal of ethnobiology and ethnomedicine
32906837	PMC7558572	10.3390/ma13183964	http://www.ncbi.nlm.nih.gov/pubmed/32906837; https://www.ncbi.nlm.nih.gov/pmc/articles/PMC7558572	New Eco-Materials Derived from Waste for Emerging Pollutants Adsorption: The Case of Diclofenac; New Eco-Materials Derived from Waste for Emerging Pollutants Adsorption: The Case of Diclofenac.	N	N	N	OTHERS	OTHERS					Proposes new eco-materials for the adsorption of diclofenac	excluded: out of scope	emerging pollutants; waste valorization; fly ash; adsorption; diclofenac; sustainability; eco-material	Materials science		2020 Sep 7; 2020-09-07	Fahimi A, Zanoletti A, Federici S, Assi A, Bilo F, Depero LE, Bontempi E; Zanoletti, Alessandra; Assi, Ahmad; Bontempi, Elza; Fahimi, Ario; Depero, Laura Eleonora; Federici, Stefania; Bilo, Fabjola	Materials (Basel, Switzerland)
32871286		10.1016/j.jbi.2020.103549	https://pubmed.ncbi.nlm.nih.gov/32871286; http://www.ncbi.nlm.nih.gov/pubmed/32871286	Building a trust-based doctor recommendation system on top of multilayer graph database; Building a trust-based doctor recommendation system on top of multilayer graph database.	N	N	N	METHOD	METHOD				Neo4j	Building a trust-based doctor recommendation system on top of multilayer graph database	excluded: out of scope	Neo4j; Multilayer graph data model; Trust Model; E-healthcare; Patient-doctor relationship; NoSQL	Medical records; Health	Trust; Physician-Patient Relations; Humans; Databases, Factual	2020 Oct; 2020-10	Basu, Anwesha; Mondal, Safikureshi; Mondal S, Basu A, Mukherjee N; Mukherjee, Nandini	Journal of Biomedical Informatics; Journal of biomedical informatics
32783648		10.1089/cmb.2020.0231	https://pubmed.ncbi.nlm.nih.gov/32783648; http://www.ncbi.nlm.nih.gov/pubmed/32783648	A Multiomics Graph Database System for Biological Data Integration and Cancer Informatics; A Multiomics Graph Database System for Biological Data Integration and Cancer Informatics.	Y?	Y	Y	INTEGRATED	INTEGRATED	graphd	https://github.com/ishworthapa/graphd		Neo4j	Multiomics data from the Cancer Genome Atlas and imaging data	included: Integrates multi-modal data (multiomics from the Cancer Genome Atlas and and imaging data) into a Neo4j DB.	cancer informatics; multiomics; data integration; graph database	Biomedicine	Genetic Variation; Gene Regulatory Networks; Aged; DNA Methylation; Neoplasms [genetics]; MicroRNAs [genetics]; DNA Copy Number Variations; Gene Expression Profiling; Humans; Mutation; Middle Aged; Computational Biology [methods]; Gene Expression Regulation, Neoplastic; Databases, Factual	2021 Feb; 2021-02	Ali, Hesham; Thapa, Ishwor; Thapa I, Ali H	Journal of computational biology : a journal of computational molecular cell biology; Journal of Computational Biology: A Journal of Computational Molecular Cell Biology
32504536	PMC7490154	10.1093/advances/nmaa057	http://www.ncbi.nlm.nih.gov/pubmed/32504536; https://www.ncbi.nlm.nih.gov/pmc/articles/PMC7490154	Perspective: Towards Automated Tracking of Content and Evidence Appraisal of Nutrition Research.; Perspective: Towards Automated Tracking of Content and Evidence Appraisal of Nutrition Research	Y?	N	N	ONTOLOGY	INTEGRATED				Neo4j	Neo4j database integrating two drug databases: DrugBank and ChEMBL	excluded: out of scope	ontology; reporting guidelines; STROBE-nut; standardization; research semantics; graph database	standards; ontologies; Nutrition	Nutritional Status; Diet; Humans; Databases, Factual	2020-09-01; 2020 Sep 1	Bouwman, Jildau; Yang C, Hawwash D, De Baets B, Bouwman J, Lachat C; Hawwash, Dana; Lachat, Carl; Yang, Chen; De Baets, Bernard	Advances in Nutrition (Bethesda, Md.); Advances in nutrition (Bethesda, Md.)
32477673	PMC7233100		https://www.ncbi.nlm.nih.gov/pmc/articles/PMC7233100; https://www.ncbi.nlm.nih.gov/pmc/articles/PMC7233100/; http://www.ncbi.nlm.nih.gov/pubmed/32477673	Challenges in Using a Graph Database to Represent and Analyze Mappings of Cancer Study Data Standards.; Challenges in Using a Graph Database to Represent and Analyze Mappings of Cancer Study Data Standards	Y?	Y	N	METHOD; INTEGRATED	METHOD; INTEGRATED		not available		Neo4j	Mapping standards stored in a GDB using shortest path algorithm	excluded: out of scope		standards; ontologies; Cancer		2020; 2020-05-30	Renner R, Jiang G; Jiang, Guoqian; Renner, Robinette	AMIA Summits on Translational Science Proceedings; AMIA Joint Summits on Translational Science proceedings. AMIA Joint Summits on Translational Science
32390334		10.1002/minf.202000013	http://www.ncbi.nlm.nih.gov/pubmed/32390334; https://pubmed.ncbi.nlm.nih.gov/32390334	CompoundDB4j: Integrated Drug Resource of Heterogeneous Chemical Databases; CompoundDB4j: Integrated Drug Resource of Heterogeneous Chemical Databases.	N	N	N	INTEGRATED	INTEGRATED	CompoundDB4j	https://github.com/ambf0632/CompoundDB4j		Neo4j	Neo4j database integrating two drug databases: DrugBank and ChEMBL. No free full text though	excluded: no open access to full text	Neo4j; Dataintegration; ChEMBL; DrugBank; Cheminformatics	data integration; Cheminformatics	Drug Discovery [methods]; Databases, Chemical; Humans; Drug Repositioning; Computational Biology; Data Curation	2020-09; 2020 Sep	Athri, Prashanth; Santhi, Maddala Divya; Murali V, Königs C, Deekshitula S, Nukala S, Santhi MD, Athri P; Königs, Cassandra; Nukala, Saranya; Deekshitula, Sarvani; Murali, Vidhya	Molecular Informatics; Molecular informatics
31945890		10.1109/EMBC.2019.8857961	https://pubmed.ncbi.nlm.nih.gov/31945890; http://www.ncbi.nlm.nih.gov/pubmed/31945890	A Queryable Graph Representation of Vascular Connectivity in the Whole Mouse Brain; A Queryable Graph Representation of Vascular Connectivity in the Whole Mouse Brain.	N	N	N	INTEGRATED	INTEGRATED					Graph representation of Vascular Connectivity in the Whole Mouse Brain	excluded: no open access to full text		computational biology; neurology	Mice; Brain; Microscopy; Records; Animals; Databases, Factual	2019-07; 2019 Jul	Nowak MR, Lee J, Choe Y; Lee, Junseok; Choe, Yoonsuck; Nowak, Michael R.	Annual International Conference of the IEEE Engineering in Medicine and Biology Society. IEEE Engineering in Medicine and Biology Society. Annual International Conference
31911366		10.1016/j.radonc.2019.11.019	http://www.ncbi.nlm.nih.gov/pubmed/31911366; https://pubmed.ncbi.nlm.nih.gov/31911366	Distributed learning on 20 000+ lung cancer patients - The Personal Health Train.; Distributed learning on 20 000+ lung cancer patients - The Personal Health Train	N?	N	N	SOFTWARE	METHOD				Blazegraph	Infrastructure connecting FAIR data sources that allows for distributed data analysis and machine learning, applied to lung cancer data.	excluded: out of scope	Federated learning; FAIR data; Lung cancer; Machine learning; Big data; Survival analysis; Distributed learning; Prediction modeling	machine learning; prediction modeling; Cancer	China; Machine Learning; Lung Neoplasms; Humans; Algorithms; Privacy	2020 Mar; 2020-03	Vernhout, René; Deist, Timo M.; Dekker, Andre; Valentini, Vincenzo; Spezi, Emiliano; Jan Nuyttens, Joost; Monshouwer, René; Deist TM, Dankers FJWM, Ojha P, Scott Marshall M, Janssen T, Faivre-Finn C, Masciocchi C, Valentini V, Wang J, Chen J, Zhang Z, Spezi E, Button M, Jan Nuyttens J, Vernhout R, van Soest J, Jochems A, Monshouwer R, Bussink J, Price G, Lambin P, Dekker A; Price, Gareth; Ojha, P…	Radiotherapy and Oncology: Journal of the European Society for Therapeutic Radiology and Oncology; Radiotherapy and oncology : journal of the European Society for Therapeutic Radiology and Oncology
31504165	PMC9883708	10.1093/bioinformatics/btz658	http://www.ncbi.nlm.nih.gov/pubmed/31504165; https://www.ncbi.nlm.nih.gov/pmc/articles/PMC9883708	COMBAT-TB-NeoDB: fostering tuberculosis research through integrative analysis using graph database technologies.; COMBAT-TB-NeoDB: fostering tuberculosis research through integrative analysis using graph database technologies	Y?	Y	Y	INTEGRATED	INTEGRATED	COMBAT-TB-NeoDB	https://github.com/COMBAT-TB		Neo4j	An integrated resource of M.tb 'omics' data	included: an integrated GDB of omics data for M. Tuberculosis		Disease-specific; data integration	Tuberculosis; Mycobacterium tuberculosis; Software; Humans; Genome; Genomics; Databases, Factual	2020 Feb 1; 2020-02-01	Lose, Thoba; van Heusden, Peter; Lose T, van Heusden P, Christoffels A; Christoffels, Alan	Bioinformatics (Oxford, England)
30337067	PMC6196742	10.1016/j.cmpb.2018.08.007	https://www.ncbi.nlm.nih.gov/pmc/articles/PMC6196742; https://www.ncbi.nlm.nih.gov/pmc/articles/PMC6196742/; http://www.ncbi.nlm.nih.gov/pubmed/30337067	Secure large-scale genome data storage and query.; Secure Large-Scale Genome Data Storage and Query; Secure large-scale genome data storage and query	Y?	Y	N	METHOD	METHOD; INTEGRATED	NoName	NotAvailable		Neo4j	Authors excemplify secure storage and queries of personal genomic data (SNPs) in Neo4j	excluded: resource not available	Graph database; Genome data storage Neo4j; Secure computation on genome data; Homomorphic encryption; Secure genome data storage	security; Genomics; data retrieval	Genome, Human; Databases, Genetic [statistics & numerical data]; Computer Security; Polymorphism, Single Nucleotide; Search Engine; Cloud Computing; Big Data; Humans; Information Storage and Retrieval	2018 Oct; 2018-10	Chen, Luyao; Jiang, Xiaoqian; Aziz, Md Momin; Chen L, Aziz MM, Mohammed N, Jiang X; Al Aziz, Md Momin; Mohammed, Noman	Computer Methods and Programs in Biomedicine; Computer methods and programs in biomedicine
30220905	PMC6132656	10.1007/s10270-016-0571-8	https://www.ncbi.nlm.nih.gov/pmc/articles/PMC6132656/; https://www.ncbi.nlm.nih.gov/pmc/articles/PMC6132656; http://www.ncbi.nlm.nih.gov/pubmed/30220905	The Train Benchmark: cross-technology performance evaluation of continuous model queries.; The Train Benchmark: cross-technology performance evaluation of continuous model queries	N	N	N	OTHERS	OTHERS					Creation of a benchmark ("train benchmark") for the evaluation of continous queries	excluded: no GDB use	Query evaluation; Relational databases; Performance benchmark; Graph databases; Well-formedness validation; Semantic databases	Computer science; model validation		2018	Izsó, Benedek; Szárnyas, Gábor; Varró, Dániel; Ráth, István; Szárnyas G, Izsó B, Ráth I, Varró D	Software and Systems Modeling; Software and systems modeling
30147040			http://www.ncbi.nlm.nih.gov/pubmed/30147040; https://pubmed.ncbi.nlm.nih.gov/30147040	Using Graph Tools on Metadata Repositories.; Using Graph Tools on Metadata Repositories	Y?	Y	Y	METHOD	METHOD; REVIEW				Neo4j	An evaluation of the use of GDBs for integrating medical metadata	included: Neo4j is used to store metadata	Neo4j; graph database; Metadata repository	Data integration; Health	Metadata; Algorithms; Statistics as Topic; Databases, Factual	2018	Ingenerf, Josef; Ulrich H, Kock-Schoppenhauer AK, Duhm-Harbeck P, Ingenerf J; Kock-Schoppenhauer, Ann-Kristin; Duhm-Harbeck, Petra; Ulrich, Hannes	Studies in Health Technology and Informatics; Studies in health technology and informatics
28866563		10.1109/TVCG.2017.2744898	http://www.ncbi.nlm.nih.gov/pubmed/28866563; https://pubmed.ncbi.nlm.nih.gov/28866563	VIGOR: Interactive Visual Exploration of Graph Query Results.; VIGOR: Interactive Visual Exploration of Graph Query Results	N	N	N	SOFTWARE	SOFTWARE					VIGOR: tool for visualizing subgraphs that result from queries on GDBs	excluded: no open access to full text		visualization; Computer sciencel		2018-01; 2018 Jan	Endert, Alex; Pienta, Robert; Gates, Chris; Chau, Duen Horng; Pienta R, Hohman F, Endert A, Tamersoy A, Roundy K, Gates C, Navathe S, Chau DH; Navathe, Shamkant; Hohman, Fred; Roundy, Kevin; Tamersoy, Acar	IEEE transactions on visualization and computer graphics
28708831	PMC5510799	10.1371/journal.pone.0179130	https://www.ncbi.nlm.nih.gov/pmc/articles/PMC5510799/; https://www.ncbi.nlm.nih.gov/pmc/articles/PMC5510799; http://www.ncbi.nlm.nih.gov/pubmed/28708831	biochem4j: Integrated and extensible biochemical knowledge through graph databases.; biochem4j: Integrated and extensible biochemical knowledge through graph databases	Y	Y	Y	INTEGRATED	INTEGRATED	biochem4j	http://biochem4j.org		Neo4j	A resource integrating various external primary resources of biochemical data	included: an integrated GDB of biochemical data		Data integration; Biochemistry	User-Computer Interface; Internet; Computational Biology; Databases, Factual	2017; 2017-07-14	Batista-Navarro, Riza; Vinaixa, Maria; Scrutton, Nigel S.; Dunstan, Mark; Jervis, Adrian J.; Dobson, Paul D.; Faulon, Jean-Loup; Kell, Douglas B.; Carbonell, Pablo; Breitling, Rainer; Swainston, Neil; Mendes, Pedro; Swainston N, Batista-Navarro R, Carbonell P, Dobson PD, Dunstan M, Jervis AJ, Vinaixa M, Williams AR, Ananiadou S, Faulon JL, Mendes P, Kell DB, Scrutton NS, Breitling R; Ananiadou, S…	PloS One; PLoS ONE; PloS one
28695067	PMC5501156	10.7717/peerj.3509	https://www.ncbi.nlm.nih.gov/pmc/articles/PMC5501156/; http://www.ncbi.nlm.nih.gov/pubmed/28695067; https://www.ncbi.nlm.nih.gov/pmc/articles/PMC5501156	GeNNet: an integrated platform for unifying scientific workflows and graph databases for transcriptome data analysis; GeNNet: an integrated platform for unifying scientific workflows and graph databases for transcriptome data analysis.	Y	Y	Y	SOFTWARE; INTEGRATED	SOFTWARE; INTEGRATED	GeNNet	https://github.com/quelopes/GeNNet		Neo4j	GeNNet: platform for unifying scientific workflows and graph databases for transcriptome data analysis	included: Neo4j is used to store networks resulting from the transcriptomic analysis persistently. Introduction gives advantages of using such DBs.	Data-to-knowledge; Graph database; Transcriptome; Provenance; GeNNet; Scientific workflow; Microarray; Software container	workflows; Transcriptomics; data integration		2017; 2017-07-05	Gadelha, Luiz; Ribeiro-Alves, Marcelo; Costa RL, Gadelha L, Ribeiro-Alves M, Porto F; Porto, Fábio; Costa, Raquel L.	PeerJ
27919219	PMC5139139	10.1186/s12859-016-1394-x	https://www.ncbi.nlm.nih.gov/pmc/articles/PMC5139139/; http://www.ncbi.nlm.nih.gov/pubmed/27919219; https://www.ncbi.nlm.nih.gov/pmc/articles/PMC5139139	STON: exploring biological pathways using the SBGN standard and graph databases; STON: exploring biological pathways using the SBGN standard and graph databases.	Y	Y	Y	SOFTWARE	SOFTWARE	STON	https://sourceforge.net/projects/ston/		Neo4j	STON: tool to store SBGN networks in Neo4j databases	included: Neo4j is used to store and explore pathway information.	Neo4j; Systems biology; Graph database; Systems biology graphical notation; Systems medicine	SBGN; Systems biology; Data integration; pathways	Metabolic Networks and Pathways; Gene Regulatory Networks; Signal Transduction; Software; Humans; Systems Biology [methods]; Databases, Factual	2016-12-05; 2016 Dec 5	Henkel, Ron; Auffray, Charles; Pellet, Johann; Balaur, Irina; Saqi, Mansoor; Waltemath, Dagmar; Touré V, Mazein A, Waltemath D, Balaur I, Saqi M, Henkel R, Pellet J, Auffray C; Touré, Vasundra; Mazein, Alexander	BMC Bioinformatics; BMC bioinformatics
27462371	PMC4960687	10.1186/s13040-016-0102-8	http://www.ncbi.nlm.nih.gov/pubmed/27462371; https://www.ncbi.nlm.nih.gov/pmc/articles/PMC4960687/; https://www.ncbi.nlm.nih.gov/pmc/articles/PMC4960687	Representing and querying disease networks using graph databases.; Representing and querying disease networks using graph databases	Y?	Y	Y	REVIEW	REVIEW				Neo4j	A knowledge base on asthma as an application case to show how graph databases are well suited for the representation of biological information	included: Shows a GDB approach for biological data integration, visualisation and exploration	Systems medicine; Graph database; Disease management platform; Protein-centric framework; Computational approach; Neo4j graph	Data integration; Asthma; Health		2016-07-25; 2016	Auffray, Charles; Lysenko, Artem; Roznovăţ, Irina A.; Rawlings, Christopher J; Rawlings, Christopher J.; Saqi, Mansoor; Lysenko A, Roznovăţ IA, Saqi M, Mazein A, Rawlings CJ, Auffray C; Mazein, Alexander	BioData mining; BioData Mining
27196054	PMC4873016	10.1371/journal.pone.0155811	https://www.ncbi.nlm.nih.gov/pmc/articles/PMC4873016/; https://www.ncbi.nlm.nih.gov/pmc/articles/PMC4873016; http://www.ncbi.nlm.nih.gov/pubmed/27196054	An Integrated Data Driven Approach to Drug Repositioning Using Gene-Disease Associations; An Integrated Data Driven Approach to Drug Repositioning Using Gene-Disease Associations.	Y?	Y	Y	SOFTWARE; INTEGRATED	INTEGRATED	GeneDiseaseRepositioning	https://bitbucket.org/ncl-intbio/genediseaserepositioning/src/master/		Neo4j	An integrated Data Driven Approach to Drug Repositioning Using Gene-Disease Associations	included: A Neo4j GDB is used to store the enriched gene-disease knowledge base used for mining drug-disaease associations.		Drug development; Health	Drug-Related Side Effects and Adverse Reactions; Semantics; ROC Curve; Drug Repositioning [methods]; Area Under Curve; Medical Subject Headings; Drug Discovery [methods]; Data Mining; Software; Central Nervous System [drug effects]; Computer Graphics; Humans; Algorithms; Computational Biology; Bayes Theorem	2016; 2016-05-19	Cockell, Simon J.; Woollard, Peter; Mullen J, Cockell SJ, Woollard P, Wipat A; Mullen, Joseph; Wipat, Anil	PloS One; PLoS ONE; PloS one
26998997	PMC4801359	10.1371/journal.pone.0151771	http://www.ncbi.nlm.nih.gov/pubmed/26998997; https://www.ncbi.nlm.nih.gov/pmc/articles/PMC4801359; https://www.ncbi.nlm.nih.gov/pmc/articles/PMC4801359/	miTALOS v2: Analyzing Tissue Specific microRNA Function; miTALOS v2: Analyzing Tissue Specific microRNA Function.	Y?	Y	Y	SOFTWARE	SOFTWARE	miTALOS	http://mips.helmholtz-muenchen.de/mitalos (not available)		Neo4j	A tool for tissue specific pathway analysis of miRNAs	included: a tool for analyzing miRNA function backed by a GDB		miRNAs; Transcriptomics; pathway analysis	Mice; User-Computer Interface; Organ Specificity [genetics]; MicroRNAs [genetics]; Software; Humans; Liver Diseases [genetics]; Animals	2016-03-21; 2016	Preusse M, Theis FJ, Mueller NS; Theis, Fabian J.; Mueller, Nikola S.; Preusse, Martin	PloS One; PLoS ONE; PloS one
26443413		10.1002/rcm.7368	http://www.ncbi.nlm.nih.gov/pubmed/26443413; https://pubmed.ncbi.nlm.nih.gov/26443413	Effects of different water storage procedures on the dissolved Fe concentration and isotopic composition of chemically contrasted waters from the Amazon River Basin; Effects of different water storage procedures on the dissolved Fe concentration and isotopic composition of chemically contrasted waters from the Amazon River Basin.	N	N	N	METHOD	OTHERS					Effects of different water storage procedures on the dissolved Fe concentration and isotopic composition of chemically contrasted waters from the Amazon River Basin	excluded: no open access to full text		mass spectrometry; Chemistry	Brazil; Iron [chemistry]; Chemistry Techniques, Analytical [methods]; Solubility; Fresh Water [chemistry]; Iron Isotopes [chemistry]; Rivers [chemistry]; Filtration	2015 Nov 15; 2015-11-15	Boaventura, Geraldo R.; Mulholland DS, Poitrasson F, Boaventura GR; Poitrasson, Franck; Mulholland, Daniel S.	Rapid communications in mass spectrometry : RCM; Rapid communications in mass spectrometry: RCM
26305513		10.1016/j.jbi.2015.08.016	http://www.ncbi.nlm.nih.gov/pubmed/26305513; https://pubmed.ncbi.nlm.nih.gov/26305513	An alternative database approach for management of SNOMED CT and improved patient data queries; An alternative database approach for management of SNOMED CT and improved patient data queries.	Y?	Y	N	ONTOLOGY	ONTOLOGY	NoName	NotAvailable		Neo4j	GDB whose model is the SNOMED CT hierarchical vocabulary	excluded: resource not available	Ontology; SNOMED CT; Medical terminology; Databases	Ontology; Health	Systematized Nomenclature of Medicine; Semantics; Search Engine; Logical Observation Identifiers Names and Codes; Humans; Information Storage and Retrieval; Vocabulary, Controlled; Databases, Factual	2015-10; 2015 Oct	Rao, Praveen; Bastola, Dhundy; McClay, James C.; Pedersen, Jay; Campbell, James R.; Campbell, W. Scott; Campbell WS, Pedersen J, McClay JC, Rao P, Bastola D, Campbell JR	Journal of Biomedical Informatics; Journal of biomedical informatics
26272981	PMC4653389	10.1093/bioinformatics/btv460	https://www.ncbi.nlm.nih.gov/pmc/articles/PMC4653389; https://www.ncbi.nlm.nih.gov/pmc/articles/PMC4653389/; http://www.ncbi.nlm.nih.gov/pubmed/26272981	cyNeo4j: connecting Neo4j and Cytoscape.; cyNeo4j: connecting Neo4j and Cytoscape	Y	Y	Y	SOFTWARE	SOFTWARE	cyNeo4j	https://github.com/gsummer/cyneo4j-parent		Neo4j	cyNeo4j: connecting Neo4j and Cytoscape	included: Details cyNeo4j that contains 3 plugins: Neo4j NetworkAnalyzer, ForceAtlas2 layout and a Cypher component.		Systems biology; pathways	Algorithms; Software; Databases, Factual	2015 Dec 1; 2015-12-01	Summer G, Kelder T, Ono K, Radonjic M, Heymans S, Demchak B; Heymans, Stephane; Kelder, Thomas; Ono, Keiichiro; Summer, Georg; Demchak, Barry; Radonjic, Marijana	Bioinformatics (Oxford, England); Bioinformatics
25754863	PMC4352687	10.1093/database/bau130	https://www.ncbi.nlm.nih.gov/pmc/articles/PMC4352687/; http://www.ncbi.nlm.nih.gov/pubmed/25754863; https://www.ncbi.nlm.nih.gov/pmc/articles/PMC4352687	Combining computational models, semantic annotations and simulation experiments in a graph database; Combining computational models, semantic annotations and simulation experiments in a graph database.	Y	Y	Y	INTEGRATED	INTEGRATED	masymos	https://sems.uni-rostock.de/projects/masymos/		Neo4j	A GDB prototype to store systems biology mathematical models (SBML, CellML), simulations (SED-ML) and annotations (ontologies)	included: a tool to store systems biology mathematical models and simulations into a GDB		standards; Data integration; systems biology; Pathway modelling	Biological Ontologies; Databases, Factual; Systems Biology [methods]; Data Curation [methods]; Models, Biological	2015-03-08; 2015	Wolkenhauer, Olaf; Henkel R, Wolkenhauer O, Waltemath D; Henkel, Ron; Waltemath, Dagmar	Database: The Journal of Biological Databases and Curation; Database : the journal of biological databases and curation
26355502		10.1109/TCBB.2013.136	http://www.ncbi.nlm.nih.gov/pubmed/26355502; https://pubmed.ncbi.nlm.nih.gov/26355502	Coupling Graphs, Efficient Algorithms and B-Cell Epitope Prediction; Coupling Graphs, Efficient Algorithms and B-Cell Epitope Prediction.	N	N	N	OTHERS	OTHERS					Efficient algorithm for mining frequent coupling subgraphs in a graph database	excluded: no GDB use		Computer science;graph algorithms	Databases, Protein; Data Mining [methods]; Epitopes, B-Lymphocyte [chemistry]; Models, Statistical; Models, Molecular; Algorithms; Computational Biology [methods]	2014-02; 2014 Jan-Feb	Li, Jinyan; Liang Zhao, Hoi, Steven C. H.; Nguyen, Hung; Wong, Limsoon; Liang Zhao, Hoi SC, Li Z, Wong L, Nguyen H, Li J; Li, Zhenhua	IEEE/ACM transactions on computational biology and bioinformatics
24135261	PMC3842757	10.1093/bioinformatics/btt549	http://www.ncbi.nlm.nih.gov/pubmed/24135261; https://www.ncbi.nlm.nih.gov/pmc/articles/PMC3842757; https://www.ncbi.nlm.nih.gov/pmc/articles/PMC3842757/	Are graph databases ready for bioinformatics?	Y	Y	Y	OTHERS	OTHERS				Neo4j; AllegroGraph; Virtuoso	Answer to"Are graph databases ready for bioinformatics?" on a use case: three different types of queries on paths of STRING PPI networks stored in a traditional RBD vs Neo4j (2013)	included: An early example (2013) of showing the advantages of Neo4j/GDB.		Bioinformatics; graph databases	Computer Graphics; Computational Biology; Databases, Factual	2013 Dec 15; 2013-12-15	Have CT, Jensen LJ; Jensen, Lars Juhl; Have, Christian Theil	Bioinformatics (Oxford, England); Bioinformatics
17599926		10.1093/bioinformatics/btm343	https://pubmed.ncbi.nlm.nih.gov/17599926; http://www.ncbi.nlm.nih.gov/pubmed/17599926	QPRIMER: a quick web-based application for designing conserved PCR primers from multigenome alignments; QPRIMER: a quick web-based application for designing conserved PCR primers from multigenome alignments.	N	N	N	SOFTWARE	SOFTWARE					QPRIMER: a quick web-based application for designing conserved PCR primers from multigenome alignments	excluded: resource not available		Sequence design	Sequence Alignment [methods]; DNA Primers [genetics]; Polymerase Chain Reaction [methods]; Conserved Sequence [genetics]; Chromosome Mapping [methods]; Internet; Software; Algorithms; Base Sequence; Molecular Sequence Data	2007 Sep 1; 2007-09-01	Kim, Namshin; Lee, Christopher; Kim N, Lee C	Bioinformatics (Oxford, England)
17234640		10.1093/bioinformatics/btl647	http://www.ncbi.nlm.nih.gov/pubmed/17234640; https://pubmed.ncbi.nlm.nih.gov/17234640	Nested Containment List (NCList): a new algorithm for accelerating interval query of genome alignment and interval databases.; Nested Containment List (NCList): a new algorithm for accelerating interval query of genome alignment and interval databases	N	N	N	OTHERS	OTHERS					NCList: algorithm for accelerating interval query of genome alignment and interval databases	excluded: out of scope		Sequence alignement storage	Sequence Alignment [methods]; Databases, Genetic; Database Management Systems; Information Storage and Retrieval [methods]; Chromosome Mapping [methods]; Sequence Analysis, DNA [methods]; Software; Algorithms; Base Sequence; Molecular Sequence Data	2007-06-01; 2007 Jun 1	Lee, Christopher J.; Alekseyenko AV, Lee CJ; Alekseyenko, Alexander V.	Bioinformatics (Oxford, England)
16144246		10.1109/TVCG.2005.84	http://www.ncbi.nlm.nih.gov/pubmed/16144246; https://pubmed.ncbi.nlm.nih.gov/16144246	Reconstruction and visualization of planetary nebulae; Reconstruction and visualization of planetary nebulae.	N	N	N	OTHERS	OTHERS					Astrophysics: Reconstruction and visualization of planetary nebulae	excluded: out of scope			Imaging, Three-Dimensional [methods]; Data Display; Astronomy [methods]; Information Storage and Retrieval [methods]; Reproducibility of Results; Sensitivity and Specificity; User-Computer Interface; Planets; Computer Graphics; Image Interpretation, Computer-Assisted [methods]; Algorithms; Image Enhancement [methods]; Photography [methods]	2005 Sep-Oct; 2005-10	Kindlmann, Gordon; Hansen, Charles; Magnor, Marcus; Magnor M, Kindlmann G, Hansen C, Duric N; Duric, Neb	IEEE transactions on visualization and computer graphics
16013757		10.1109/tpami.2005.138	http://www.ncbi.nlm.nih.gov/pubmed/16013757; https://pubmed.ncbi.nlm.nih.gov/16013757	Exact and approximate graph matching using random walks.; Exact and approximate graph matching using random walks	N	N	N	OTHERS	OTHERS					Framework for graph matching which is suitable for different problems of pattern recognition	excluded: out of scope		graph pattern matching; Computer science	Information Storage and Retrieval [methods]; Signal Processing, Computer-Assisted; Computer Simulation; Models, Statistical; Pattern Recognition, Automated [methods]; Image Interpretation, Computer-Assisted [methods]; Cluster Analysis; Algorithms; Numerical Analysis, Computer-Assisted; Artificial Intelligence	2005 Jul; 2005-07	Gori M, Maggini M, Sarti L; Maggini, Marco; Gori, Marco; Sarti, Lorenzo	IEEE transactions on pattern analysis and machine intelligence
34819133	PMC8611952	10.1186/s13321-021-00569-1	https://www.ncbi.nlm.nih.gov/pmc/articles/PMC8611952; https://www.ncbi.nlm.nih.gov/pmc/articles/PMC8611952/	Development of a chemogenomics library for phenotypic screening; Development of a chemogenomics library for phenotypic screening.	N	N	N	INTEGRATED	INTEGRATED				Neo4j	Pharmacology network for phenotypic screening, integrating the ChEMBL database, pathways, diseases and a high-content image-based assay for morphological profiling	excluded: resource not available	Network pharmacology; Chemical biology; Chemogenomics; System pharmacology network; Phenotypic drug discovery; Phenotypic screening			2021-11-24; 2021 Nov 24	Gohier, Arnaud; Ducrot, Pierre; Dafniet, Bryan; Brown, David; Taboureau, Olivier; Audouze, Karine; Dafniet B, Cerisier N, Boezio B, Clary A, Ducrot P, Dorval T, Gohier A, Brown D, Audouze K, Taboureau O; Cerisier, Natacha; Dorval, Thierry; Clary, Anaelle; Boezio, Batiste	Journal of Cheminformatics
34868563	PMC8609391	10.12688/f1000research.73060.1	https://www.ncbi.nlm.nih.gov/pmc/articles/PMC8609391/; https://www.ncbi.nlm.nih.gov/pmc/articles/PMC8609391	A hybrid recommender system based on data enrichment on the ontology modelling.; A hybrid recommender system based on data enrichment on the ontology modelling	N	N	N	SOFTWARE	METHOD				Neo4j	recommender system based on data enrichment on the ontology modelling	excluded: out of scope	Collaborative Filtering; Information Retrieval; Hybrid Recommender System; Content-based System; Recommender System; Ontology		Algorithms	2021-09-17; 2021 Sep 17	Subramaniam, Samini; Haw, Su-Cheng; Chew LJ, Haw SC, Subramaniam S; Chew, Lit-Jie	F1000Research
34325669	PMC8319697	10.1186/s12859-021-04292-4	https://www.ncbi.nlm.nih.gov/pmc/articles/PMC8319697; https://www.ncbi.nlm.nih.gov/pmc/articles/PMC8319697/	Mining a stroke knowledge graph from literature; Mining a stroke knowledge graph from literature.	N	N	N	INTEGRATED	INTEGRATED	StrokeKG	http://114.115.208.144:7474/browser/		Neo4j	Stroke KG built by mining the literature and integrating other DBs	excluded: not focused on GDB	Knowledge graph; Stroke; Traditional Chinese Medicine; Biomedical text mining		Medicine, Chinese Traditional; Drugs, Chinese Herbal [therapeutic use]; Pattern Recognition, Automated; Data Mining; Humans; Publications; Stroke [drug therapy]	2021-07; 2021 Jul 29	Yang X, Wu C, Nenadic G, Wang W, Lu K; Lu, Kai; Wang, Wei; Yang, Xi; Nenadic, Goran; Wu, Chengkun	BMC Bioinformatics
34057414	PMC8367125	10.2196/28218	https://doi.org/10.2196/28218; https://www.ncbi.nlm.nih.gov/pmc/articles/PMC8367125/; https://www.ncbi.nlm.nih.gov/pmc/articles/PMC8367125	Head and Tail Entity Fusion Model in Medical Knowledge Graph Construction: Case Study for Pituitary Adenoma; Head and Tail Entity Fusion Model in Medical Knowledge Graph Construction: Case Study for Pituitary Adenoma.	N	N	N	OTHERS; INTEGRATED; METHOD	OTHERS	KGPA			Neo4j	Construction of a KG for Pittuitary Adenoma from heterogeneous sources using an entity fusion method; Medical Knowledge Graph Construction: Case Study for Pituitary Adenoma	excluded: out of scope	entity fusion; similarity calculation; knowledge graph; pituitary adenoma	Biomedicine:Pituitary Adenoma		2021-07; 2021 Jul 22	Fang A, Lou P, Hu J, Zhao W, Feng M, Ren H, Chen X; Fang, An; Zhao, Wanqing; Ren, Huiling; Hu, Jiahui; Lou, Pei; Chen, Xianlai; Feng, Ming	JMIR Medical Informatics
34283031	PMC8335603	10.2196/26714	https://www.ncbi.nlm.nih.gov/pmc/articles/PMC8335603; https://www.ncbi.nlm.nih.gov/pmc/articles/PMC8335603/; https://doi.org/10.2196/26714	A Biomedical Knowledge Graph System to Propose Mechanistic Hypotheses for Real-World Environmental Health Observations: Cohort Study and Informatics Application; A Biomedical Knowledge Graph System to Propose Mechanistic Hypotheses for Real-World Environmental Health Observations: Cohort Study and Informatics Application.	N	Y; N	N	METHOD; INTEGRATED	METHOD; INTEGRATED				Neo4j	Biomedical Knowledge Graph System to Propose Mechanistic Hypotheses for Real-World Environmental Health Observations; Application of ROBOKOP to survey data on workplace exposures and immune-mediated diseases from the Environmental Polymorphisms Registry	excluded: not focused on GDB	discovery; data exploration; open science; knowledge representation; knowledge graph; generalizability; immune-mediated disease	Biomedicine		2021 Jul 20; 2021-07-20	Schurman, Shepherd; Wang, Patrick; Morton, Kenneth; Tropsha, Alexander; Xue, William; Miller, Frederick; Bizon, Chris; Fecho K, Bizon C, Miller F, Schurman S, Schmitt C, Xue W, Morton K, Wang P, Tropsha A; Fecho, Karamarie; Schmitt, Charles	JMIR Medical Informatics
34096876	PMC8218218	10.2196/22748	https://www.ncbi.nlm.nih.gov/pmc/articles/PMC8218218/; https://doi.org/10.2196/22748; https://www.ncbi.nlm.nih.gov/pmc/articles/PMC8218218	App-Based Versus Standard Six-Minute Walk Test in Pulmonary Hypertension: Mixed Methods Study; App-Based Versus Standard Six-Minute Walk Test in Pulmonary Hypertension: Mixed Methods Study.	N	N	N	OTHERS	OTHERS				ArangoDB	Test of an app to compute the walked distance (6-minute walk test) indoors, by counting U-turns, and outdoors, by using satellite positioning for patients with pulmonary arterial hypertension	excluded: no GDB use	GPS; exercise test; pulmonary hypertension; cardiology; mobile apps	Medicine	Mobile Applications; Reproducibility of Results; Hypertension, Pulmonary [diagnosis]; Walk Test; Humans; Walking	2021 Jun 7; 2021-06-07	Poffley, Emma; Tarassenko, Lionel; Salvi D, Poffley E, Tarassenko L, Orchard E; Orchard, Elizabeth; Salvi, Dario	JMIR mHealth and uHealth
34048479	PMC8162609	10.1371/journal.pone.0252414	https://www.ncbi.nlm.nih.gov/pmc/articles/PMC8162609/; https://doi.org/10.1371/journal.pone.0252414; https://www.ncbi.nlm.nih.gov/pmc/articles/PMC8162609	PAN2HGENE–tool for comparative analysis and identifying new gene products; PAN2HGENE-tool for comparative analysis and identifying new gene products.	N	N	N	SOFTWARE	SOFTWARE				Neo4j	PAN2HGENE–tool for comparative analysis and identifying new gene products; PAN2HGENE a tool for comparative analysis of incomplete genomes.	excluded: not focused on GDB		Genomics	High-Throughput Nucleotide Sequencing; Metagenomics; Transcriptome; Software; Genomics [methods]; Computational Biology [methods]	2021-05-28; 2021 May 28	Thyeska Castro Alves, Jorianne; Silva de Oliveira, Mônica; Henrique Caracciolo Gomes de Sá, Pablo; Veras, Adonney Allan de Oliveira; Silva de Oliveira M, Thyeska Castro Alves J, Henrique Caracciolo Gomes de Sá P, Veras AA	PLoS ONE
34042591	PMC8193480	10.2196/25708	https://doi.org/10.2196/25708; https://www.ncbi.nlm.nih.gov/pmc/articles/PMC8193480; https://www.ncbi.nlm.nih.gov/pmc/articles/PMC8193480/	Social Representations of e-Mental Health Among the Actors of the Health Care System: Free-Association Study.; Social Representations of e-Mental Health Among the Actors of the Health Care System: Free-Association Study	N	N	N	METHOD; OTHERS	METHOD				Neo4j	Analysis of the social representations of e-mental health among the actors of the health care system; Social Representations of e-Mental Health Among the Actors of the Health Care System	excluded: not focused on GDB	e-mental health; social representations; free association task; mental health; psychiatry; technology; mental health service users; digital health	Medicine		2021-05-27; 2021 May 27	Morgiève, Margot; Las Vergnas, Olivier; Sebbane, Déborah; Bury, Patrick; Morgiève M, Mesdjian P, Las Vergnas O, Bury P, Demassiet V, Roelandt JL, Sebbane D; Demassiet, Vincent; Roelandt, Jean-Luc; Mesdjian, Pierre	JMIR Mental Health
33850687	PMC8033100	10.1186/s40537-021-00443-9	https://www.ncbi.nlm.nih.gov/pmc/articles/PMC8033100; https://www.ncbi.nlm.nih.gov/pmc/articles/PMC8033100/	An analysis of the graph processing landscape; An analysis of the graph processing landscape.	N	N	N	REVIEW	REVIEW				Neo4j; JanusGraph	Review on graph processing tools and techniques	excluded: no GDB use	Distributed systems; Online processing; Dataflow programming; Graph processing; Graph representation	graph processing; Computer Science		2021 Apr 9; 2021	Coimbra, Miguel E.; Veiga, Luís; Francisco, Alexandre P.; Coimbra ME, Francisco AP, Veiga L	Journal of Big Data
33616035	PMC8016480	10.7554/eLife.62362	https://www.ncbi.nlm.nih.gov/pmc/articles/PMC8016480; https://www.ncbi.nlm.nih.gov/pmc/articles/PMC8016480/	Accelerating with FlyBrainLab the discovery of the functional logic of the Drosophila brain in the connectomic and synaptomic era.; Accelerating with FlyBrainLab the discovery of the functional logic of the Drosophila brain in the connectomic and synaptomic era	Y?	Y	Y	SOFTWARE; INTEGRATED	INTEGRATED	FlyBrainLab	https://flybrainlab.fruitflybrain.org/		OrientDB	FlyBrainLab: an open-source computing platform for exploring and visualizing fly brain circuits datasets	included: OrientDB is used to store datasets.	open source; synaptomics; executable circuits; connectomics; neuroscience; interactive computing; D. melanogaster	Neurology; Brain connectome	Drosophila melanogaster [anatomy & histology]; Brain [anatomy & histology]; Electrophysiological Phenomena; Databases, Factual; Software; Connectome; Larva [anatomy & histology]; Animals	2021 Feb 22	Turkcan, Mehmet Kerem; Lazar, Aurel A; Lazar AA, Liu T, Turkcan MK, Zhou Y; Zhou, Yiyin; Liu, Tingkai	eLife
33614394	PMC7883950	10.1186/s40537-021-00423-z	https://www.ncbi.nlm.nih.gov/pmc/articles/PMC7883950/; https://www.ncbi.nlm.nih.gov/pmc/articles/PMC7883950	Modeling and tracking Covid-19 cases using Big Data analytics on HPCC system platformm.; Modeling and tracking Covid-19 cases using Big Data analytics on HPCC system platform; Modeling and tracking Covid-19 cases using Big Data analytics on HPCC system platformm	N	N	N	SOFTWARE	METHOD				RELX social graph ()	Modeling of COVID19 cases spread	excluded: no GDB use	HPCC system; Big Data; Covid-19; Modeling Corona spread; Spreading indicators; SARS-Cov-2	COVID-19		2021 Feb 15; 2021	Chala, Arjuna; Dev, Roger; Xu, Lili; Villanustre F, Chala A, Dev R, Xu L, LexisNexis JS, Furht B, Khoshgoftaar T; Villanustre, Flavio; Khoshgoftaar, Taghi; LexisNexis, Jesse Shaw; Furht, Borko	Journal of Big Data
33670102	PMC7916825	10.3390/metabo11020103	https://www.ncbi.nlm.nih.gov/pmc/articles/PMC7916825/; https://www.ncbi.nlm.nih.gov/pmc/articles/PMC7916825	Ranking Metabolite Sets by Their Activity Levels.; Ranking Metabolite Sets by Their Activity Levels	N	N	N	SOFTWARE	SOFTWARE				Neo4j	Metabolite set enrichment; neo4j is used only to query data from Reactome GDB	excluded: out of scope	matrix decomposition; liquid chromatography–mass spectrometry (LC/MS); pathways; Mass2Motif; molecular family; SVD; metabolite sets	Metabolomics		2021 Feb 11; 2021-02-11	Vincent, Isabel; McLuskey, Karen; Burgess, Karl; Wandy, Joe; Rogers, Simon; van der Hooft, Justin J. J.; Daly, Rónán; McLuskey K, Wandy J, Vincent I, van der Hooft JJ, Rogers S, Burgess K, Daly R	Metabolites
33541342	PMC7863488	10.1186/s12911-021-01402-3	https://www.ncbi.nlm.nih.gov/pmc/articles/PMC7863488/; https://www.ncbi.nlm.nih.gov/pmc/articles/PMC7863488	Prediction of adverse drug reactions based on knowledge graph embedding; Prediction of adverse drug reactions based on knowledge graph embedding.	N	N	N	SOFTWARE	METHOD				Neo4j	Adverse drug reactions prediction	excluded: out of scope	DrugBank; Adverse Drug Reactions; Word2Vec; Knowledge Graph Embedding	Biomedicine	Logistic Models; Natural Language Processing; Pattern Recognition, Automated; Data Mining; Humans; Drug-Related Side Effects and Adverse Reactions [epidemiology]	2021 Feb 4; 2021-02-04	Zhang, Fei; Shu, Ting; Sun, Bo; Zhang F, Sun B, Diao X, Zhao W, Shu T; Zhao, Wei; Diao, Xiaolin	BMC Medical Informatics and Decision Making
33455583	PMC7811887	10.1186/s42826-020-00068-8	https://www.ncbi.nlm.nih.gov/pmc/articles/PMC7811887; https://www.ncbi.nlm.nih.gov/pmc/articles/PMC7811887/	Establishment and application of information resource of mutant mice in RIKEN BioResource Research Center.; Establishment and application of information resource of mutant mice in RIKEN BioResource Research Center	N?	N	N	REVIEW	REVIEW	RIKEN BRC bioresource	https://brc.riken.jp		Virtuoso	Review of resources	excluded: out of scope	Database; Mouse mutation information resource; Bioresource; data integration; Ontology; Semantic web	Biological data integration		2021 Jan 18; 2021-01-18	Usuda, Daiki; Kushida, Tatsuya; Nakata, Hatsumi; Kurihara, Keiko; Takada, Toyoyuki; Tanaka, Nobuhiko; Yuhara, Naomi; Kobayashi, Norio; Yamagata, Yuki; Masuya, Hiroshi; Yoshiki, Atsushi; Suzuki, Kenta; Iwase, Shigeru; Namiki, Yuri; Masuya H, Usuda D, Nakata H, Yuhara N, Kurihara K, Namiki Y, Iwase S, Takada T, Tanaka N, Suzuki K, Yamagata Y, Kobayashi N, Yoshiki A, Kushida T	Laboratory Animal Research
33466789	PMC7830561	10.3390/ijms22020789	https://www.ncbi.nlm.nih.gov/pmc/articles/PMC7830561; https://www.ncbi.nlm.nih.gov/pmc/articles/PMC7830561/	In Silico Identification of the Complex Interplay between Regulatory SNPs, Transcription Factors, and Their Related Genes in Brassica napus L. Using Multi-Omics Data.; In Silico Identification of the Complex Interplay between Regulatory SNPs, Transcription Factors, and Their Related Genes in Brassica napus L. Using Multi-Omics Data	N	N	N	METHOD	METHOD					A multi-omics approach for the complex relationships of regulatory SNPs, transcription factors, and their related genes in Brassica napus L.	excluded: no GDB use	rSNPs; multi-omics; random forest; gene expression; transcription factor; DOF	Genomics	Brassica napus [classification]; Gene Expression Profiling [methods]; Species Specificity; Proteomics [methods]; Polymorphism, Single Nucleotide; Flowers [genetics]; Plant Leaves [genetics]; Transcription Factors [genetics]; Computer Simulation; Gene Expression Regulation, Plant; Plant Stems [genetics]; Plant Roots [genetics]; Algorithms; Computational Biology [methods]; Genomics [methods]; Plant…	2021-01-14; 2021 Jan 14	Gültas, Mehmet; Klees S, Lange TM, Bertram H, Rajavel A, Schlüter JS, Lu K, Schmitt AO, Gültas M; Lu, Kun; Klees, Selina; Rajavel, Abirami; Lange, Thomas Martin; Schmitt, Armin Otto; Schlüter, Johanna-Sophie; Bertram, Hendrik	International Journal of Molecular Sciences
33315010	PMC7909955	10.7554/eLife.62576	https://www.ncbi.nlm.nih.gov/pmc/articles/PMC7909955; https://www.ncbi.nlm.nih.gov/pmc/articles/PMC7909955/	The connectome of the adult Drosophila mushroom body provides insights into function.; The connectome of the adult Drosophila mushroom body provides insights into function	N?	N	N	METHOD	METHOD				Neo4j	Identification of new components of the MB circuit in Drosophila	excluded: not focused on GDB	behavior; learning; neuroscience; neuronal circuits; memory; D. melanogaster; dopamine	Neurology; Brain connectome	Drosophila melanogaster [physiology]; Brain Mapping; Connectome; Mushroom Bodies [innervation]; Animals	2020 Dec 14	Li, Feng; Scheffer, Louis K; Rubin, Gerald M; Pleijzier, Markus William; Braun, Amalia; Li F, Lindsey JW, Marin EC, Otto N, Dreher M, Dempsey G, Stark I, Bates AS, Pleijzier MW, Schlegel P, Nern A, Takemura SY, Eckstein N, Yang T, Francis A, Braun A, Parekh R, Costa M, Scheffer LK, Aso Y, Jefferis GS, Abbott LF, Litwin-Kumar A, Waddell S, Rubin GM; Marin, Elizabeth C; Aso, Yoshinori; Jefferis, Gr…	eLife
33306549	PMC8058230	10.1097/QAD.0000000000002784	https://www.ncbi.nlm.nih.gov/pmc/articles/PMC8058230; https://doi.org/10.1097/QAD.0000000000002784	Identifying influential neighbors in social networks and venue affiliations among young MSM: A data science approach to predict HIV infection	N	N	N	METHOD	METHOD				Neo4j	A data science approach to predict HIV infection by identifying influential neighbours in SNS.	excluded: out of scope		Biomedicine:AIDS	Chicago [epidemiology]; Homosexuality, Male; HIV Infections [diagnosis]; Risk-Taking; Young Adult; Adolescent; Humans; Social Networking; Male; Data Science; Adult; Sexual and Gender Minorities	2020 Dec 9	XIANG Y, FUJIMOTO K, LI F, WANG Q, DEL VECCHIO N, SCHNEIDER J, ZHI D, TAO C	AIDS (London, England)
33149298	PMC7790857	10.1038/s41586-020-2879-3	https://www.ncbi.nlm.nih.gov/pmc/articles/PMC7790857/; https://www.ncbi.nlm.nih.gov/pmc/articles/PMC7790857	Neuronal diversity and convergence in a visual system developmental atlas; Neuronal diversity and convergence in a visual system developmental atlas.	N	N	N	SOFTWARE	METHOD				Neo4j	Exhaustive description of the transcriptomic diversity of the optic lobes	excluded: no GDB use		Neurology	Drosophila melanogaster [cytology]; Gene Expression Regulation, Developmental; Optic Lobe, Nonmammalian [cytology]; Single-Cell Analysis; Wnt Signaling Pathway; Neurons [classification]; Transcriptome [genetics]; Apoptosis; Anatomy, Artistic; Atlases as Topic; Pupa [cytology]; Male; Animals; Synapses [metabolism]; Visual Pathways	2020 Nov 4; 2021-01	Özel MN, Simon F, Jafari S, Holguera I, Chen YC, Benhra N, El-Danaf RN, Kapuralin K, Malin JA, Konstantinides N, Desplan C; Malin, Jennifer Amy; Özel, Mehmet Neset; El-Danaf, Rana Naja; Chen, Yen-Chung; Desplan, Claude; Kapuralin, Katarina; Konstantinides, Nikolaos; Jafari, Shadi; Benhra, Najate; Holguera, Isabel; Simon, Felix	Nature
33046717	PMC7550340	10.1038/s41597-020-00679-9	https://www.ncbi.nlm.nih.gov/pmc/articles/PMC7550340/; https://www.ncbi.nlm.nih.gov/pmc/articles/PMC7550340	Protein ontology on the semantic web for knowledge discovery; Protein ontology on the semantic web for knowledge discovery.	Y?	Y	Y	ONTOLOGY	ONTOLOGY	Protein Ontology Open Linked Data	https://lod.proconsortium.org/		Virtuoso (RDF)	Protein Ontology (PRO) Linked Open Data SPARQL endpoint (resource) and GUI/Restful APIs to access it (Tool). This resource links the PRO to other resources.	included: Virtuoso is used for the SPARQL endpoint.		data mining; ontologies; Biological data integration	Knowledge Discovery; Datasets as Topic; Proteins [chemistry]; Software; Semantic Web	2020-10-12; 2020 Oct 12	Chen, Chuming; Arighi, Cecilia N.; Huang, Hongzhan; Wu, Cathy H.; Ross, Karen E.; Chen C, Huang H, Ross KE, Cowart JE, Arighi CN, Wu CH, Natale DA; Natale, Darren A.; Cowart, Julie E.	Scientific Data
33071400	PMC7546693	10.1016/j.future.2020.09.030	https://www.ncbi.nlm.nih.gov/pmc/articles/PMC7546693; https://www.ncbi.nlm.nih.gov/pmc/articles/PMC7546693/	Ontology based recommender system using social network data.; Ontology based recommender system using social network data	N	N	N	SOFTWARE	METHOD				Neo4j	Sampling and analysis of online social network data	excluded: out of scope	Recommender system; Data analysis; Data sampling; Big data; Data miner; Ontology; Social network	Social networks		2020 Oct 9; 2021-02	Damiani, Ernesto; Mourad, Azzam; Ceravolo, Paolo; Bellini, Emanuele; Arafeh M, Ceravolo P, Mourad A, Damiani E, Bellini E; Arafeh, Mohamad	Future Generations Computer Systems
33026359	PMC7578820	10.2196/18287	https://www.ncbi.nlm.nih.gov/pmc/articles/PMC7578820; https://www.ncbi.nlm.nih.gov/pmc/articles/PMC7578820/	Construction of a Digestive System Tumor Knowledge Graph Based on Chinese Electronic Medical Records: Development and Usability Study; Construction of a Digestive System Tumor Knowledge Graph Based on Chinese Electronic Medical Records: Development and Usability Study.	N?	N	N	INTEGRATED	OTHERS	DSTKG			Neo4j	Construction of a Knowledge Graph for the Digestive System Tumor	excluded: resource not available	graph evaluation; digestive system tumor; knowledge graph; Chinese electronic medical records	knowledge representation; Cancer		2020-10-07; 2020 Oct 7	Qian, Qing; Xiu X, Qian Q, Wu S; Xiu, Xiaolei; Wu, Sizhu	JMIR Medical Informatics
33006565	PMC7568218	10.2196/18395	https://www.ncbi.nlm.nih.gov/pmc/articles/PMC7568218/; https://www.ncbi.nlm.nih.gov/pmc/articles/PMC7568218	Phenotypically Similar Rare Disease Identification from an Integrative Knowledge Graph for Data Harmonization: Preliminary Study; Phenotypically Similar Rare Disease Identification from an Integrative Knowledge Graph for Data Harmonization: Preliminary Study.	N?	N	N	METHOD	METHOD					Identification of Phenotypically Similar Rare Disease Identification from an Integrative Knowledge Graph	excluded: out of scope	data harmonization; phenotypical similarity; rare diseases; GARD	data harmonization; Rare diseases		2020-10-02; 2020 Oct 2	Zhu Q, Nguyen DT, Alyea G, Hanson K, Sid E, Pariser A; Zhu, Qian; Nguyen, Dac-Trung; Alyea, Gioconda; Hanson, Karen; Sid, Eric; Pariser, Anne	JMIR Medical Informatics
33205138	PMC7660444	10.1016/j.patter.2020.100105	https://www.ncbi.nlm.nih.gov/pmc/articles/PMC7660444/; https://www.ncbi.nlm.nih.gov/pmc/articles/PMC7660444	The Ontologies Community of Practice: A CGIAR Initiative for Big Data in Agrifood Systems; The Ontologies Community of Practice: A CGIAR Initiative for Big Data in Agrifood Systems.	N	N	N	ONTOLOGY	ONTOLOGY	CGIAR Platform for Big Data in Agriculture	https://bigdata.cgiar.org/			Presentation of The Ontologies Community of Practice and their resource (various ontologies) for afrifoods	excluded: no GDB use	Community of Practice; ontologies; data annotation; FAIR data; Big Data; knowledge representation; semantics for agriculture; agrifood systems; agriculture; data labeling	Agriculture; ontologies; Data annotation		2020-09-25; 2020 Sep 25	Devare, Medha; Obileye, Olatunbosun; Miro, Berta; Das, Roma Rani; Chiputwa, Brian; Mueller, Lukas A.; Shrestha, Rosemary; Lyon, David; Leonelli, Sabina; Arnaud, Elizabeth; Yeumo, Esther Dzalé; King, Brian; Kim, Soonho; Menda, Naama; Buttigieg, Pier Luigi; Cooper, Laurel; Antezana, Erick; Bauchet, Guillaume; Muliro, Jacqueline; Agbona, Afolabi; Jaiswal, Pankaj; Juarez, Henry; Bonaiuti, Enrico; Sil…	Patterns
33816948	PMC7924412	10.7717/peerj-cs.297	https://www.ncbi.nlm.nih.gov/pmc/articles/PMC7924412; https://www.ncbi.nlm.nih.gov/pmc/articles/PMC7924412/	Data in the time of COVID-19: a general methodology to select and secure a NoSQL DBMS for medical data.; Data in the time of COVID-19: a general methodology to select and secure a NoSQL DBMS for medical data	Y	Y	Y	REVIEW	REVIEW				Neo4j; AllegroGraph; OrientDB	Review of different NoSQL DB systems in terms of features and security for the purpose of storing COVID19 patients' data.	included: In addition to the review, the publication introduces an algorithm to select the right NoSQL system for a given application, as well as an API based security system to add a security layer to NoSQL DBs storing sensitive COVID19 data.	NoSQL databases; Key-value stores NoSQL systems; Graph stores NoSQL systems; Object Store NoSQL systems; COVID-19 patients’ data; Column-based stores NoSQL systems; Document-based stores NoSQL systems; Database security	NoSQL databases; COVID-19; clinical data management; Computer science		2020-09-10; 2020 Sep 10	AlHabshy, AbdAllah A.; ElDahshan KA, AlHabshy AA, Abutaleb GE; ElDahshan, Kamal A.; Abutaleb, Gaber E.	PeerJ Computer Science
32880371	PMC7546738	10.7554/eLife.57443	https://www.ncbi.nlm.nih.gov/pmc/articles/PMC7546738; https://www.ncbi.nlm.nih.gov/pmc/articles/PMC7546738/	A connectome and analysis of the adult Drosophila central brain; A connectome and analysis of the adult Drosophila central brain.	Y?	Y	Y	INTEGRATED	INTEGRATED	Neuprint	https://neuprint.janelia.org		Neo4j	A connectome and analysis of the adult Drosophila central brain.	included: Neo4j is used to store the data on the adult Drosophila central brain.	synapse detecton; graph properties; cell types; neuroscience; connectome; brain regions; connectome reconstuction methods; D. melanogaster; computational biology; systems biology	Neurology; Brain connectome	Neurons [physiology]; Drosophila melanogaster [physiology]; Female; Brain [physiology]; Connectome [methods]; Male; Animals; Synapses [physiology]	2020 Sep 7	Finley, Samantha; Huang, Gary B; Robertson, Madelaine K; Sammons, Megan; Saalfeld, Stephan; Wolff, Tanya; Rivlin, Patricia K; Forknall, Nora; Tarnogorska, Dorota; Jain, Viren; Patrick, Christopher M; Svirskas, Robert; Kim, SungJin; Smith, Natalie L; Cook, Michael; Berg, Stuart; Bailey, Dennis A; Duclos, Octave; Alvarado, Chelsea X; Padilla, Nicholas; Ryan, Sean M; Knecht, Christopher J; Plaza, St…	eLife
32570669	PMC9038075	10.3233/SHTI200452	https://doi.org/10.3233/SHTI200452; https://www.ncbi.nlm.nih.gov/pmc/articles/PMC9038075	Rosacea Patients are at higher risk for Obstructive Sleep Apnea: Automated Retrospective Research	N	N	N	OTHERS	OTHERS					Study of obstructive sleep apnea in Rosacea patients	excluded: out of scope	Rosacea; information Retreival; Obstructive Sleep Apnea; Big data science; NLP	Biomedicine	Sleep Apnea, Obstructive [etiology]; Rosacea [complications]; Body Mass Index; Humans; Retrospective Studies	2020 Jun 16	Elkin PL, Mullin S, Sakilay S	Studies in health technology and informatics
32164553	PMC7068854	10.1186/s12859-020-3352-x	https://www.ncbi.nlm.nih.gov/pmc/articles/PMC7068854/; https://www.ncbi.nlm.nih.gov/pmc/articles/PMC7068854	GSP4PDB: a web tool to visualize, search and explore protein-ligand structural patterns; GSP4PDB: a web tool to visualize, search and explore protein-ligand structural patterns.	N	N	N	SOFTWARE	SOFTWARE					Tool for querying and visualizing protein-ligand structures using graph patterns.	excluded: no GDB use	Structural patterns; PDB; Protein-ligand interaction; Big data	Protein structure; Biochemistry	Databases, Protein; Protein Structure, Secondary; User-Computer Interface; Hydrogen Bonding; Protein Structure, Tertiary; Ligands; Humans; Zinc Fingers; Animals; Protein Interaction Maps; Proteins [chemistry]	2020 Mar 11; 2020-03-11	Angles R, Arenas-Salinas M, García R, Reyes-Suarez JA, Pohl E; García, Roberto; Reyes-Suarez, Jose Antonio; Angles, Renzo; Arenas-Salinas, Mauricio; Pohl, Ehmke	BMC Bioinformatics
32140567	PMC7048845	10.1038/s41746-020-0235-5	https://www.ncbi.nlm.nih.gov/pmc/articles/PMC7048845; https://www.ncbi.nlm.nih.gov/pmc/articles/PMC7048845/	Application programming interfaces for knowledge transfer and generation in the life sciences and healthcare.; Application programming interfaces for knowledge transfer and generation in the life sciences and healthcare	N	N	N	REVIEW	METHOD					A review of two APIs to access health data	excluded: not focused on GDB	Public health; Translational research	Pubic health; data retrieval		2020 Feb 28; 2020-02-28	Huang, Erich S.; Lapp, Hilmar; Woody SK, Burdick D, Lapp H, Huang ES; Woody, Stephen K; Burdick, David	NPJ Digital Medicine
32308977	PMC7141167	10.12688/f1000research.18236.1	https://www.ncbi.nlm.nih.gov/pmc/articles/PMC7141167/; https://www.ncbi.nlm.nih.gov/pmc/articles/PMC7141167	BioHackathon 2015: Semantics of data for life sciences and reproducible research; BioHackathon 2015: Semantics of data for life sciences and reproducible research.	Y	N	N	SOFTWARE	METHOD				Virtuoso	Report of BioHackaton2015: Semantics of data for life sciences and reproducible research	excluded: out of scope	Metadata; Visualization; Bioinformatics; Linked Open Data; Workflows; Databases; BioHackathon; Web Services; Ontology; Semantic Web	Bioinformatics; ontologies; data	Metadata; Reproducibility of Results; Data Mining; Biological Science Disciplines; Computational Biology; Semantic Web	2020 Feb 24; 2020-02-24	Wilkinson, Mark; Ogishima, Soichi; Nishida, Kozo; Matsubara, Masaaki; Moriya, Yuki; Naito, Yuki; Arakawa, Kazuharu; Groza, Tudor; Yamada, Issaku; Bolleman, Jerven T.; Takagi, Toshihisa; Cohen, Kevin B.; Yamaguchi, Atsuko; Aoki, Nobuyuki P.; Hoehndorf, Robert; Okuda, Shujiro; Chiba, Hirokazu; Yamamoto, Yasunori; Kosaki, Kenjiro; Mishima, Hiroyuki; Wei, Chih-Hsuan; Kim, Jee-Hyub; Katayama, Toshiaki…	F1000Research
32068839	PMC7075538	10.1093/jamia/ocz216	https://www.ncbi.nlm.nih.gov/pmc/articles/PMC7075538/; https://www.ncbi.nlm.nih.gov/pmc/articles/PMC7075538	iDISK: the integrated DIetary Supplements Knowledge base.; iDISK: the integrated DIetary Supplements Knowledge base	Y?	N	N	INTEGRATED	INTEGRATED	iDISK	https://doi.org/10.13020/d6bm3v		Neo4j	Resource integrating 4 nutrition supplement databases	excluded: out of scope	RxNorm; knowledge representation; unified medical language system; terminology; dietary supplements	knowledge representation; Nutrition	Knowledge Bases; RxNorm; Unified Medical Language System; Product Labeling; Dietary Supplements; Humans; Vocabulary, Controlled; Databases, Factual	2020 Feb 18; 2020-02-18	Vasilakes, Jake; Melton, Genevieve B; Bishop, Jeffrey R; Zhang, Rui; Bian, Jiang; Rizvi RF, Vasilakes J, Adam TJ, Melton GB, Bishop JR, Bian J, Tao C, Zhang R; Rizvi, Rubina F; Adam, Terrence J; Tao, Cui	Journal of the American Medical Informatics Association : JAMIA
32033027	PMC7038691	10.3390/s20030822	https://www.ncbi.nlm.nih.gov/pmc/articles/PMC7038691/; https://www.ncbi.nlm.nih.gov/pmc/articles/PMC7038691	eWoT: A Semantic Interoperability Approach for Heterogeneous IoT Ecosystems Based on the Web of Things.; eWoT: A Semantic Interoperability Approach for Heterogeneous IoT Ecosystems Based on the Web of Things	N	N	N	SOFTWARE	SOFTWARE				GraphDB	eWoT: approach for a transparent interaction of IoT devices by means of SPARQL queries	excluded: out of scope	IoT devices; context-based search; content-based search; semantic interoperability	IoT; semantic interoperability; Computer science		2020 Feb 4; 2020-02-04	García-Castro, Raúl; Cimmino, Andrea; Cimmino A, Poveda-Villalón M, García-Castro R; Poveda-Villalón, María	Sensors (Basel, Switzerland)
32012148	PMC7043350	10.1371/journal.pcbi.1007616	https://www.ncbi.nlm.nih.gov/pmc/articles/PMC7043350; https://www.ncbi.nlm.nih.gov/pmc/articles/PMC7043350/	DeepWAS: Multivariate genotype-phenotype associations by directly integrating regulatory information using deep learning; DeepWAS: Multivariate genotype-phenotype associations by directly integrating regulatory information using deep learning.	Y?	N	N	SOFTWARE	INTEGRATED				Neo4j	Tool for identifying genotype-phenotype associations by directly integrating regulatory information using deep learning	excluded: not focused on GDB		machine learning; Bioinformatics; genetics	Multivariate Analysis; Polymorphism, Single Nucleotide; Deep Learning; Genetic Association Studies; Quantitative Trait Loci; Humans; Genome-Wide Association Study	2020 Feb 3; 2020-02-03	Waldenberger, Melanie; Kacprowski, Tim; Müller-Myhsok, Bertram; Laudes, Matthias; Binder, Elisabeth B.; Iurato, Stella; Martins, Jade; Andlauer, Till F. M.; Paul, Friedemann; Meitinger, Thomas; Rawal, Rajesh; Peters, Annette; Luessi, Felix; Frank, Josef; Gold, Ralf; Heilmann-Heimbach, Stefanie; Rietschel, Marcella; Gieger, Christian; Mueller, Nikola S.; Nischwitz, Sandra; Wiendl, Heinz; Hemmer, B…	PLoS Computational Biology
31527858	PMC6974615	10.1038/s41431-019-0508-0	https://www.ncbi.nlm.nih.gov/pmc/articles/PMC6974615; https://www.ncbi.nlm.nih.gov/pmc/articles/PMC6974615/	Estimating cumulative point prevalence of rare diseases: analysis of the Orphanet database; Estimating cumulative point prevalence of rare diseases: analysis of the Orphanet database.	N?	N	N	METHOD	METHOD					Computation of the prevalence of rare diseases from the Orphanet database	excluded: out of scope		Health; disease	Rare Diseases [epidemiology]; Prevalence; Global Health [statistics & numerical data]; Genetic Diseases, Inborn [epidemiology]; Humans; Databases, Factual [statistics & numerical data]	2020-02; 2019 Sep 16	Rath, Ana; Rodwell, Charlotte; Lambert, Deborah M.; Murphy, Daniel; Nguengang Wakap, Stéphanie; Lanneau, Valérie; Olry, Annie; Nguengang Wakap S, Lambert DM, Olry A, Rodwell C, Gueydan C, Lanneau V, Murphy D, Le Cam Y, Rath A; Gueydan, Charlotte; Le Cam, Yann	European Journal of Human Genetics
31374080	PMC6677298	10.1371/journal.pone.0219992	https://www.ncbi.nlm.nih.gov/pmc/articles/PMC6677298/; https://www.ncbi.nlm.nih.gov/pmc/articles/PMC6677298	SinoPedia-A Linked Data Services platform for decentralized knowledge base.; SinoPedia—A Linked Data Services platform for decentralized knowledge base	N	N	N	SOFTWARE	SOFTWARE					SinoPedia: a platform to acess decentralized knowledge bases using Linked Data Services	excluded: out of scope		Computer science; data retrieval	Information Storage and Retrieval [methods]; Knowledge Bases	2019 Aug 2; 2019-08-02	Chen T, Zhang Y, Wang Z, Wang D, Li H, Liu W; Li, Hui; Wang, Dongsheng; Wang, Zhengjun; Zhang, Yongjuan; Chen, Tao; Liu, Wei	PLoS ONE
31363752	PMC6667378	10.1093/gigascience/giz088	https://www.ncbi.nlm.nih.gov/pmc/articles/PMC6667378/; https://www.ncbi.nlm.nih.gov/pmc/articles/PMC6667378	PathwayMatcher: proteoform-centric network construction enables fine-granularity multiomics pathway mapping; PathwayMatcher: proteoform-centric network construction enables fine-granularity multiomics pathway mapping.	N	N	N	SOFTWARE	SOFTWARE					Tool that considers the isoform and PTM status when building protein networks and mapping omics data to pathways from the Reactome database	excluded: not focused on GDB	network; posttranslational modification; proteoform; pathway	Pathways; multiomics	Gene Regulatory Networks; Polymorphism, Single Nucleotide; Signal Transduction; Software; Humans; Protein Interaction Mapping [methods]; Computational Biology [methods]; Protein Processing, Post-Translational	2019-07-30; 2019 Jul 30	Barsnes, Harald; Horro, Carlos; Sánchez, Luis Francisco Hernández; Hermjakob, Henning; Burger, Bram; Sánchez LF, Burger B, Horro C, Fabregat A, Johansson S, Njølstad PR, Barsnes H, Hermjakob H, Vaudel M; Johansson, Stefan; Fabregat, Antonio; Vaudel, Marc; Njølstad, Pål Rasmus	GigaScience
31452858	PMC6700205	10.1016/j.csbj.2019.07.008	https://www.ncbi.nlm.nih.gov/pmc/articles/PMC6700205; https://www.ncbi.nlm.nih.gov/pmc/articles/PMC6700205/	In-silico Design of DNA Oligonucleotides: Challenges and Approaches.; In-silico Design of DNA Oligonucleotides: Challenges and Approaches	N	N	N	REVIEW	REVIEW					Review on the approaches and challenges for In-silico Design of DNA Oligonucleotides	excluded: not focused on GDB	Sequence database; Alignment; Oligonucleotide secondary structures; Oligonucleotide design	Genetics; Biotechnology		2019 Jul 29; 2019-07-29	Barišić, Ivan; Hendling, Michaela; Hendling M, Barišić I	Computational and Structural Biotechnology Journal
31292438	PMC6620318	10.1038/s41467-019-11069-0	https://www.ncbi.nlm.nih.gov/pmc/articles/PMC6620318/; https://www.ncbi.nlm.nih.gov/pmc/articles/PMC6620318	Integrating biomedical research and electronic health records to create knowledge-based biologically meaningful machine-readable embeddings; Integrating biomedical research and electronic health records to create knowledge-based biologically meaningful machine-readable embeddings.	N	N	N	SOFTWARE	SOFTWARE					Tool to create knowledge based mbeddings of clinical features from EHRs onto SPOKE	excluded: out of scope		machine learning; Predictive medicine; data integration	Biomedical Research [statistics & numerical data]; Electronic Health Records [statistics & numerical data]; Unsupervised Machine Learning; Precision Medicine [methods]; Data Analysis; Data Collection [methods]	2019-07-10; 2019 Jul 10	Nelson CA, Butte AJ, Baranzini SE; Butte, Atul J.; Baranzini, Sergio E.; Nelson, Charlotte A.	Nature Communications
31287543	PMC6615453	10.1093/database/baz080	https://www.ncbi.nlm.nih.gov/pmc/articles/PMC6615453/; https://www.ncbi.nlm.nih.gov/pmc/articles/PMC6615453	Semalytics: a semantic analytics platform for the exploration of distributed and heterogeneous cancer data in translational research; Semalytics: a semantic analytics platform for the exploration of distributed and heterogeneous cancer data in translational research.	N?	N	N	SOFTWARE	SOFTWARE				GraphDB	Semalytics: a platform for the exploration and annotation of cancer experimental data.	excluded: out of scope		data retrieval;; Cancer	Information Dissemination; Semantic Web; Translational Research, Biomedical; Biomarkers, Tumor; Humans; Neoplasms; Databases, Factual	2019-07-09; 2019 Jul 9	Mignone, Andrea; Bertotti, Andrea; Mignone A, Grand A, Fiori A, Medico E, Bertotti A; Fiori, Alessandro; Medico, Enzo; Grand, Alberto	Database: The Journal of Biological Databases and Curation
31277486	PMC6650851	10.3390/s19132956	https://www.ncbi.nlm.nih.gov/pmc/articles/PMC6650851; https://www.ncbi.nlm.nih.gov/pmc/articles/PMC6650851/	Building Topic-Driven Virtual IoTs in a Multiple IoTs Scenario; Building Topic-Driven Virtual IoTs in a Multiple IoTs Scenario.	N	N	N	SOFTWARE	SOFTWARE				Neo4j	Construction of topic-Driven Virtual IoTs in a Multiple IoTs Scenario	excluded: out of scope	unsupervised and supervised approaches to virtual IoT construction; Internet of Things; topic-guided virtual IoTs; Profile of a Thing; Multiple IoTs	IoT; Computer science		2019-07-04; 2019 Jul 4	Virgili, Luca; Lo Giudice P, Nocera A, Ursino D, Virgili L; Ursino, Domenico; Lo Giudice, Paolo; Nocera, Antonino	Sensors (Basel, Switzerland)
31423120	PMC6669368		https://www.ncbi.nlm.nih.gov/pmc/articles/PMC6669368; https://www.ncbi.nlm.nih.gov/pmc/articles/PMC6669368/	Big Data Analytics in Healthcare: Investigating the Diffusion of Innovation.; Big Data Analytics in Healthcare: Investigating the Diffusion of Innovation	N	N	N	OTHERS; REVIEW	OTHERS; REVIEW				ArangoDB	Survey on tools and skills employed for big data in healthcare institutes in the USA; Investigation of the diffusion of innovation in healthcare	excluded: out of scope	analytics; informatics; business intelligence; big data; curriculum; Diffusion of Innovations theory	big data; Health; Medicine	Diffusion of Innovation; Big Data; Data Science; Delivery of Health Care	2019 Jul 1; 2019-07-01	Dolezel, Diane; McLeod, Alexander; Dolezel D, McLeod A	Perspectives in Health Information Management
31260503	PMC6602258	10.1371/journal.pone.0219195	https://www.ncbi.nlm.nih.gov/pmc/articles/PMC6602258/; https://www.ncbi.nlm.nih.gov/pmc/articles/PMC6602258	GAIL: An interactive webserver for inference and dynamic visualization of gene-gene associations based on gene ontology guided mining of biomedical literature; GAIL: An interactive webserver for inference and dynamic visualization of gene-gene associations based on gene ontology guided mining of biomedical literature.	Y?	Y	N	SOFTWARE	INTEGRATED	GAIL	http://chunglab.io/GAIL/ (not working)		Neo4j	GAIL: Platform for minging and visualizing gene-gene associations from the literature.	excluded: resource not available		data mining; Genetics	Gene Regulatory Networks; Gene Ontology; User-Computer Interface; Data Mining [methods]; Systems Biology [methods]; Data Visualization; Internet; Software; Humans; Publications; Biomarkers	2019 Jul 1; 2019-07-01	Couch, Daniel; Yu, Zhenning; Hunt, Kelly J.; Hardiman, Gary; Allen, Carter; Nam, Jin Hyun; Chung, Dongjun; da Silveira, Willian A.; Couch D, Yu Z, Nam JH, Allen C, Ramos PS, da Silveira WA, Hunt KJ, Hazard ES, Hardiman G, Lawson A, Chung D; Lawson, Andrew; Ramos, Paula S.; Hazard, Edward S.	PLoS ONE
31254167	PMC6599361	10.1186/s13321-019-0367-2	https://www.ncbi.nlm.nih.gov/pmc/articles/PMC6599361; https://www.ncbi.nlm.nih.gov/pmc/articles/PMC6599361/	Interoperable chemical structure search service; Interoperable chemical structure search service.	N	N	N	SOFTWARE	SOFTWARE	IDSM	https://idsm.elixir-czech.cz/			SPARQL service that makes interoperable substructure and similarity searches in small-molecule databases	excluded: not focused on GDB	Substructure search; Linked data; Interoperability; Small molecule databases	Chemistry; data retrieval		2019-06-28; 2019 Jun 28	Kratochvíl M, Vondrášek J, Galgonek J; Kratochvíl, Miroslav; Vondrášek, Jiří; Galgonek, Jakub	Journal of Cheminformatics
31184303	PMC6559788	10.7554/eLife.42866	https://www.ncbi.nlm.nih.gov/pmc/articles/PMC6559788/; https://www.ncbi.nlm.nih.gov/pmc/articles/PMC6559788	The human gut chemical landscape predicts microbe-mediated biotransformation of foods and drugs.; The human gut chemical landscape predicts microbe-mediated biotransformation of foods and drugs	Y?	Y	Y	INTEGRATED	INTEGRATED	MicrobeFDT	https://github.com/kellylab/microbeFDT-neo4j		Neo4j	A resource which clusters chemically similar drug and food compounds and links these compounds to microbial enzymes and known toxicities	included: a GDB resource for drugs and food compounds	chemical landscape; infectious disease; chemical biology; microbial metabolism; human; biochemistry; gut microbiome; microbiology	Biomedicine; compund toxicity	Diet; Bacteria [metabolism]; Carbohydrate Metabolism; Gastrointestinal Tract [chemistry]; Host Microbial Interactions; Biotransformation; Food; Pharmaceutical Preparations [metabolism]; Altretamine [chemistry]; Humans; Gastrointestinal Microbiome [physiology]; Molecular Structure	2019 Jun 11	Guthrie L, Wolfson S, Kelly L; Kelly, Libusha; Wolfson, Sarah; Guthrie, Leah	eLife
31181796	PMC6600575	10.3390/ijms20112813	https://www.ncbi.nlm.nih.gov/pmc/articles/PMC6600575; https://www.ncbi.nlm.nih.gov/pmc/articles/PMC6600575/	Immortalization of Different Breast Epithelial Cell Types Results in Distinct Mitochondrial Mutagenesis.; Immortalization of Different Breast Epithelial Cell Types Results in Distinct Mitochondrial Mutagenesis	N	N	N	METHOD	METHOD					Exploration of the whole mitochondrial genome of immortalized cells with respect to specific phenotypes using the Duplex Sequencing method, (which shows the lowest error rates among currently-available DNA sequencing methods).	excluded: no GDB use	mitochondrial tRNA; mitochondrial DNA; breast cancer; stem cells; duplex sequencing; next generation sequencing; rare mutation	health; genomics	Genome, Mitochondrial; Breast [cytology]; Epithelial Cells [metabolism]; Adult Stem Cells [metabolism]; Cell Line, Tumor; Humans; Mutation Rate; Female; Point Mutation; RNA, Transfer [genetics]; Breast Neoplasms [genetics]	2019 Jun 8; 2019-06-08	Kwon S, Kim SS, Nebeck HE, Ahn EH; Kim, Susan S.; Nebeck, Howard E.; Ahn, Eun Hyun; Kwon, Sujin	International Journal of Molecular Sciences
30596133	PMC6307338	10.1016/j.dib.2018.10.150	https://www.ncbi.nlm.nih.gov/pmc/articles/PMC6307338; https://www.ncbi.nlm.nih.gov/pmc/articles/PMC6307338/	Spatial distribution of marker gene activity in the mouse lung during alveolarization; Spatial distribution of marker gene activity in the mouse lung during alveolarization.	Y?	N	N	OTHERS	OTHERS		https://lungmap.net			Curated collection of visual images of gene expression patterns from the pre- and post-natal mouse lung	excluded: out of scope		Genetics		2018-11-03; 2018 Nov 3	Ambalavanan, Namasivayam; Ardini-Poleske, Maryanne E.; Aronow, Bruce J.; Umrod, Tipparat; Kao, Rong J.; Nicola, Teodora; Ahangari, Farida; Ljungberg, M. Cecilia; Ljungberg MC, Sadi M, Wang Y, Aronow BJ, Xu Y, Kao RJ, Liu Y, Gaddis N, Ardini-Poleske ME, Umrod T, Ambalavanan N, Nicola T, Kaminski N, Ahangari F, Sontag R, Corley RA, Ansong C, Carson JP; Xu, Yan; Ansong, Charles; Sontag, Ryan; Sadi, …	Data in Brief
30095202	PMC7374944	10.1002/humu.23610	https://www.ncbi.nlm.nih.gov/pmc/articles/PMC7374944/; https://www.ncbi.nlm.nih.gov/pmc/articles/PMC7374944	Copy number variant discrepancy resolution using the ClinGen dosage sensitivity map results in updated clinical interpretations in ClinVar.; Copy Number Variant Discrepancy Resolution Using the ClinGen Dosage Sensitivity Map Results in Updated Clinical Interpretations in ClinVar	Y?	N	N	METHOD	METHOD					Detection of CNV discrepancy in ClinVar	excluded: out of scope	CNV discrepancy; ClinVar; variant interpretation; ClinGen; dosage sensitivity	Genetics; Health	Databases, Genetic; Genome, Human [genetics]; Genetic Variation [genetics]; Humans; DNA Copy Number Variations [genetics]; Data Curation	2018 Nov; 2018-11	Riggs, Erin R.; Collins, Christin D.; Neufeld-Kaiser, Whitney; Liu, Yajuan; Bunke, Brian; Strong, Emma; Vokac, Nadja Kokalj; Andersen, Erica; Tayeh, Marwan K.; Thorland, Erik C.; Su, Meng; Merz, Andrew; Li, Guang; Krgovic, Danijela; Lamb, Allen N.; Martin, Christa L.; Stavropoulos, Dimitri J.; Riggs ER, Nelson T, Merz A, Ackley T, Bunke B, Collins CD, Collinson MN, Fan YS, Goodenberger ML, Golden…	Human mutation
33501002	PMC7805659	10.3389/frobt.2018.00123	https://www.ncbi.nlm.nih.gov/pmc/articles/PMC7805659; https://www.ncbi.nlm.nih.gov/pmc/articles/PMC7805659/	A Multimodal Analytics Platform for Journalists Analyzing Large-Scale, Heterogeneous Multilingual, and Multimedia Content.; A Multimodal Analytics Platform for Journalists Analyzing Large-Scale, Heterogeneous Multilingual, and Multimedia Content	N	N	N	SOFTWARE	OTHERS				GraphDB	Platform integrating multimodal analytics techniques for journalism	excluded: out of scope	semantic analysis; knowledge extraction; journalism; multimodal analytics platform; big data; multilingual content analysis	Journalism; semantics analysis		2018 Oct 29; 2018-10-29	Moumtzidou, Anastasia; Jamin, Emmanuel; Bilous, Andriy; Busch, Reinhard; Heise, Nicolaus; Arapakis, Ioannis; Vrochidis S, Moumtzidou A, Gialampoukidis I, Liparas D, Casamayor G, Wanner L, Heise N, Wagner T, Bilous A, Jamin E, Simeonov B, Alexiev V, Busch R, Arapakis I, Kompatsiaris I; Gialampoukidis, Ilias; Simeonov, Boyan; Alexiev, Vladimir; Wagner, Tilman; Liparas, Dimitris; Vrochidis, Stefanos…	Frontiers in Robotics and AI
30352578	PMC6199797	10.1186/s12859-018-2393-x	https://www.ncbi.nlm.nih.gov/pmc/articles/PMC6199797/; https://www.ncbi.nlm.nih.gov/pmc/articles/PMC6199797	3D Network exploration and visualisation for lifespan data.; 3D Network exploration and visualisation for lifespan data	Y?	Y	Y	SOFTWARE	SOFTWARE	JaNet	https://sysbio.uni-ulm.de/software/janet/		Neo4j	A tool for 3D exploration and visualization of lifespan data	included: a tool for lifespan data exploration backed by a GDB	3D visualization; AgeFactDB; Ageing; Differentially expressed genes; Lifespan; Ageing factor database; Gene network	Aging; Visalization	Gene Regulatory Networks; Gene Ontology; Aging [genetics]; User-Computer Interface; Software; Longevity [genetics]; Computer Graphics; Humans; Databases, Factual	2018 Oct 23; 2018-10-23	Hühne R, Kessler V, Fürstberger A, Kühlwein S, Platzer M, Sühnel J, Lausser L, Kestler HA; Hühne, Rolf; Sühnel, Jürgen; Kühlwein, Silke; Kestler, Hans A.; Lausser, Ludwig; Fürstberger, Axel; Kessler, Viktor; Platzer, Matthias	BMC Bioinformatics
30374293	PMC6196278	10.3389/fncir.2018.00085	https://www.ncbi.nlm.nih.gov/pmc/articles/PMC6196278/; https://www.ncbi.nlm.nih.gov/pmc/articles/PMC6196278	Analysis Tools for Large Connectomes.; Analysis Tools for Large Connectomes	Y?	N	N	REVIEW	REVIEW					Review on analysis tools for large connectomes	excluded: out of scope	reproducibility; analysis of connectomes; neural circuits; neural simulation; EM reconstruction	connectomics; Neuroscience	Drosophila; Nerve Net [physiology]; Data Analysis; Humans; Brain [physiology]; Connectome [methods]; Animals	2018-10-15; 2018 Oct 15	Scheffer LK; Scheffer, Louis K.	Frontiers in Neural Circuits
30367585	PMC6191940	10.1186/s12859-018-2298-8	https://www.ncbi.nlm.nih.gov/pmc/articles/PMC6191940; https://www.ncbi.nlm.nih.gov/pmc/articles/PMC6191940/	Arena-Idb: a platform to build human non-coding RNA interaction networks.; Arena-Idb: a platform to build human non-coding RNA interaction networks	N?	N	N	INTEGRATED	INTEGRATED				Neo4j	Platform to build human non-coding RNA interaction networks using data integration	excluded: out of scope	Non-coding RNA; Database; Data integration; Network	Genetics; data integration	Gene Regulatory Networks; Databases, Genetic; User-Computer Interface; Software; Humans; RNA, Untranslated [genetics]	2018-10-15; 2018 Oct 15	Bonnici, Vincenzo; Bombieri, Nicola; Caro, Giorgio De; Bonnici V, Caro GD, Constantino G, Liuni S, D’Elia D, Bombieri N, Licciulli F, Giugno R; Licciulli, Flavio; Liuni, Sabino; Constantino, Giorgio; Giugno, Rosalba; D’Elia, Domenica	BMC Bioinformatics
30323202	PMC6189122	10.1038/s41598-018-33498-5	https://www.ncbi.nlm.nih.gov/pmc/articles/PMC6189122; https://www.ncbi.nlm.nih.gov/pmc/articles/PMC6189122/	Distinct co-expression networks using multi-omic data reveal novel interventional targets in HPV-positive and negative head-and-neck squamous cell cancer.; Distinct co-expression networks using multi-omic data reveal novel interventional targets in HPV-positive and negative head-and-neck squamous cell cancer	N	N	N	METHOD	METHOD					Detection of novel interventional targets in HPV-positive and negative head-and-neck squamous cell cancer; HPV	excluded: out of scope		Biomedicine:Cancer	Gene Regulatory Networks; Squamous Cell Carcinoma of Head and Neck [diagnosis]; HIV; Head and Neck Neoplasms [diagnosis]; Datasets as Topic; Transcriptome; DNA Methylation; Papillomavirus Infections [diagnosis]; Biomarkers, Tumor [genetics]; HIV Seropositivity [genetics]; Gene Expression Profiling; Humans; Promoter Regions, Genetic; Gene Expression Regulation, Neoplastic; Coinfection [genetics]; …	2018-10-15; 2018 Oct 15	Boroni, Mariana; Soares, Marcelo A.; Costa, Raquel L.; Costa RL, Boroni M, Soares MA	Scientific Reports
30257640	PMC6158922	10.1186/s12859-018-2362-4	https://www.ncbi.nlm.nih.gov/pmc/articles/PMC6158922/; https://www.ncbi.nlm.nih.gov/pmc/articles/PMC6158922	Efficient inference of homologs in large eukaryotic pan-proteomes.; Efficient inference of homologs in large eukaryotic pan-proteomes	Y?	Y	Y	SOFTWARE	METHOD; INTEGRATED	PanTools	https://github.com/sheikhizadeh/pantools		Neo4j	A tool for the Inference of homologs in large eukaryotic pan-proteomes	included: a tool for inferring homologs backed by a GDB	k-mer; Pan-genome; Homologous genes; Protein similarity; Orthology	Proteomics; protein homology	Databases, Protein; Sequence Homology, Amino Acid; Brassicaceae [genetics]; Genes, Plant; Eukaryota [metabolism]; Software; Humans; Genome; Proteome [metabolism]; Cluster Analysis; Algorithms; Genomics	2018-09-26; 2018 Sep 26	Schranz, M. Eric; Sheikhizadeh Anari, Siavash; Smit, Sandra; de Ridder, Dick; Sheikhizadeh Anari S, de Ridder D, Schranz ME, Smit S	BMC Bioinformatics
30224793	PMC6322546	10.1038/s41684-018-0150-4	https://www.ncbi.nlm.nih.gov/pmc/articles/PMC6322546; https://www.ncbi.nlm.nih.gov/pmc/articles/PMC6322546/	Model organism data evolving in support of translational medicine; Model organism data evolving in support of translational medicine.	N	N	N	REVIEW	REVIEW					Review on data integration of model organisms for translational medicine	excluded: no GDB use		data integration; Translational medicine	Animals, Laboratory; Translational Research, Biomedical [methods]; Databases as Topic; Models, Animal; Animals	2018 Sep 17; 2018-10	Howe DG, Blake JA, Bradford YM, Bult CJ, Calvi BR, Engel SR, Kadin JA, Kaufman T, Kishore R, Laulederkind SJ, Lewis SE, Moxon SA, Richardson JE, Smith C; Howe, Douglas G.; Bradford, Yvonne M.; Engel, Stacia R.; Kadin, James A.; Kaufman, Thom; Lewis, Suzanna E.; Bult, Carol J.; Laulederkind, Stanley J. F.; Moxon, Sierra A. T.; Smith, Cynthia; Blake, Judith A.; Calvi, Brian R.; Kishore, Ranjana; Ri…	Lab animal
30201843	PMC6158222	10.1098/rstb.2017.0380	https://www.ncbi.nlm.nih.gov/pmc/articles/PMC6158222/; https://www.ncbi.nlm.nih.gov/pmc/articles/PMC6158222	Geppetto: a reusable modular open platform for exploring neuroscience data and models; Geppetto: a reusable modular open platform for exploring neuroscience data and models.	N?	N	N	SOFTWARE	SOFTWARE				Neo4j	Geppetto: Platform for the exploration and visualization of neuroscience data and models.	excluded: out of scope	scientific software; modelling and simulation; computational neuroscience; neuroinformatics; computational biology; data visualization	Visualization; Neuroscience	Caenorhabditis elegans [physiology]; Nervous System Physiological Phenomena; Drosophila melanogaster [physiology]; Software; Connectome [methods]; Animals; Neurosciences [methods]; Models, Neurological	2018 Sep 10; 2018-10-19	Idili, Giovanni; Earnshaw, Matt; Marin, Boris; Silver, R. Angus; Court, Robert; Gleeson, Padraig; Dura-Bernal, Salvador; Cantarelli M, Marin B, Quintana A, Earnshaw M, Court R, Gleeson P, Dura-Bernal S, Silver RA, Idili G; Cantarelli, Matteo; Quintana, Adrian	Philosophical Transactions of the Royal Society B: Biological Sciences
29244012	PMC5731498	10.1186/s12859-017-1921-4	https://www.ncbi.nlm.nih.gov/pmc/articles/PMC5731498; https://www.ncbi.nlm.nih.gov/pmc/articles/PMC5731498/	Utilizing knowledge base of amino acids structural neighborhoods to predict protein-protein interaction sites; Utilizing knowledge base of amino acids structural neighborhoods to predict protein-protein interaction sites.	N	N	N	SOFTWARE	METHOD					INSPIRE: amino acids structural neighborhoods to predict protein-protein interaction sites	excluded: no GDB use	Data mining; Molecular fingerprints; Protein-protein interaction; Prediction	Data mining; PPI	Databases, Protein; Knowledge Bases; Amino Acids [chemistry]; Models, Statistical; Software; Protein Interaction Mapping [methods]; Computational Biology; Proteins [chemistry]	2017-12-06; 2017 Dec 6	Škoda, Petr; Hoksza, David; Jelínek, Jan; Jelínek J, Škoda P, Hoksza D	BMC Bioinformatics
29186305	PMC6585387	10.1093/bib/bbx151	https://www.ncbi.nlm.nih.gov/pmc/articles/PMC6585387/; https://www.ncbi.nlm.nih.gov/pmc/articles/PMC6585387	Systems Bioinformatics: increasing precision of computational diagnostics and therapeutics through network-based approaches; Systems Bioinformatics: increasing precision of computational diagnostics and therapeutics through network-based approaches.	N?	N	N	REVIEW	REVIEW					Rreview on Systems Bioinformatics: network based approaches for computational diagnostics and therapeutics	excluded: no GDB use	network analysis; precision medicine; computational therapeutics; Systems Bioinformatics; drug repurposing; computational diagnostics	Systems Bioinformatics; precision medicine	Diagnosis, Computer-Assisted; Biomarkers [metabolism]; Precision Medicine [methods]; Humans; Drug Repositioning; Systems Biology [methods]; Drug Discovery; Computational Biology	2017 Nov 27; 2017-11-27	Oulas, Anastasis; Sokratous, Kleitos; Oulas A, Minadakis G, Zachariou M, Sokratous K, Bourdakou MM, Spyrou GM; Spyrou, George M; Zachariou, Margarita; Bourdakou, Marilena M; Minadakis, George	Briefings in Bioinformatics
29180758	PMC5703951	10.1038/s41598-017-16674-x	https://www.ncbi.nlm.nih.gov/pmc/articles/PMC5703951; https://www.ncbi.nlm.nih.gov/pmc/articles/PMC5703951/	Knowledge graph prediction of unknown adverse drug reactions and validation in electronic health records.; Knowledge graph prediction of unknown adverse drug reactions and validation in electronic health records	Y?	Y	Y	SOFTWARE; INTEGRATED	METHOD	ADR-graph	https://github.com/KHP-Informatics/ADR-graph		Neo4j	Knowledge-based machine learning tool to predict adverse drug reactions	included: Neo4j is used to store the knowledge graph (data from the DrugBank for drugs and from SIDER for side effects)		ADR prediction; Health	Machine Learning; Electronic Health Records; Knowledge Bases; Reproducibility of Results; Humans; Prognosis; Algorithms; Public Health Surveillance; Drug-Related Side Effects and Adverse Reactions [epidemiology]; Databases, Factual	2017 Nov 27; 2017-11-27	Wu, Honghan; Iqbal, Ehtesham; Dobson, Richard J. B.; Ibrahim, Zina M.; Dzahini, Olubanke; Bean DM, Wu H, Iqbal E, Dzahini O, Ibrahim ZM, Broadbent M, Stewart R, Dobson RJ; Stewart, Robert; Broadbent, Matthew; Bean, Daniel M.	Scientific Reports
29122012	PMC5679337	10.1186/s13326-017-0161-x	https://www.ncbi.nlm.nih.gov/pmc/articles/PMC5679337/; https://www.ncbi.nlm.nih.gov/pmc/articles/PMC5679337	Drug target ontology to classify and integrate drug discovery data; Drug target ontology to classify and integrate drug discovery data.	Y?	Y	Y	ONTOLOGY	ONTOLOGY	Drug Target Ontology	http://drugtargetontology.org		Neo4j	The Drug Target Ontology: formalized and standardized classifications and annotations of druggable protein targets	included: Neo4j is used to interactively visualize the ontology (using the D3.js tool)		ontology; Health	Biological Ontologies; Proteins [classification]; Semantics; Drug Discovery [methods]; Drug Delivery Systems [methods]; Software; Humans; Computational Biology [methods]	2017 Nov 9; 2017-11-09	Oprea, Tudor I.; Schürer, Stephan C.; Mehta, Saurabh; Jensen, Lars Juhl; Duan, Jianbin; Mathias, Stephen L.; Vidovic, Dusica; Nguyen, Dac-Trung; Küçük-McGinty, Hande; Nabizadeh, Nooshin; Chung, Caty; Lin Y, Mehta S, Küçük-McGinty H, Turner JP, Vidovic D, Forlin M, Koleti A, Nguyen DT, Jensen LJ, Guha R, Mathias SL, Ursu O, Stathias V, Duan J, Nabizadeh N, Chung C, Mader C, Visser U, Yang JJ, Bolo…	Journal of Biomedical Semantics
31258387	PMC6560828	10.1007/s00224-017-9802-9	https://www.ncbi.nlm.nih.gov/pmc/articles/PMC6560828/; https://www.ncbi.nlm.nih.gov/pmc/articles/PMC6560828	Complexity and Expressive Power of Weakly Well-Designed SPARQL.; Complexity and Expressive Power of Weakly Well-Designed SPARQL	N	N	N	OTHERS	OTHERS					Theoretical evaluation of and Complexity and Expressive Power of Weakly Well-Designed SPARQL	excluded: no GDB use	SPARQL; Optional matching; RDF query languages	SPARQL queries; Computer science		2017 Aug 14	Kaminski M, Kostylev EV; Kaminski, Mark; Kostylev, Egor V.	Theory of Computing Systems
29368755	PMC5750838	10.1007/s13222-016-0245-2	https://www.ncbi.nlm.nih.gov/pmc/articles/PMC5750838/; https://www.ncbi.nlm.nih.gov/pmc/articles/PMC5750838	LIVIVO – the Vertical Search Engine for Life Sciences; LIVIVO - the Vertical Search Engine for Life Sciences.	Y?	N	N	SOFTWARE; INTEGRATED	INTEGRATED					LIVIVO: a search engine for life sciences	excluded: out of scope	Information Retrieval; LIVIVO; Text Mining; Knowledge Discovery; Life Sciences; Data Mining; Literature Search	Data mining; Literature Search		2017 Jan 18	Müller, Bernd; Gübitz, Thomas; Müller B, Poley C, Pössel J, Hagelstein A, Gübitz T; Hagelstein, Alexandra; Pössel, Jana; Poley, Christoph	Datenbank-Spektrum
29295165	PMC6528652		https://doi.org/10.1017/cts.2017.69; https://www.ncbi.nlm.nih.gov/pmc/articles/PMC6528652; https://www.ncbi.nlm.nih.gov/pmc/articles/PMC6528652/	Prescription Opioid Dependence in Western New York: Using Data Analytics to Find an Answer to the Opioid Epidemic.; Prescription Opioid Dependence in Western New York: Using Data Analytics to Find an Answer to the Opioid Epidemic	N	N	N	METHOD	METHOD				Neo4j	Use of Data Analytics at a regional level to study the trends of prescription opioid dependence; uses NLP to examine EHR data to study the trends of prescription opioid dependence in Western New York	excluded: out of scope	Substance-Related Disorders; Prescriptions; Natural Language Processing	Substance-Related Disorders; Health; Medicine	Opioid-Related Disorders [epidemiology]; Natural Language Processing; Analgesics, Opioid; Drug Prescriptions; New York [epidemiology]; Humans; Drug Overdose; Databases, Factual	2017	Elkin, Peter L; Leonard, Kenneth E; Sinha, Shyamashree; Murphy, Timothy F; Burstein, Gale R; Sinha S, Burstein GR, Leonard KE, Murphy TF, Elkin PL	Studies in health technology and informatics
31245557	PMC6516719	10.1002/lrh2.10019	https://www.ncbi.nlm.nih.gov/pmc/articles/PMC6516719/; https://www.ncbi.nlm.nih.gov/pmc/articles/PMC6516719	Embedding data provenance into the Learning Health System to facilitate reproducible research.; Embedding data provenance into the Learning Health System to facilitate reproducible research	Y?	Y	Y	REVIEW	REVIEW				Neo4j	Review on the main challenges for reproducibility in medical resaearch and discussion on data provenance.	included: Neo4j is used to store provenance graphs in Transform Study System, which exemplifies how data provenance can be used in healthcare.	health informatics; reproducibility; data provenance	Data provenance; Health		2016-12-27; 2016 Dec 27	Curcin, Vasa; Curcin V	Learning Health Systems
28051772	PMC5217475	10.1161/CIRCOUTCOMES.116.003041	https://www.ncbi.nlm.nih.gov/pmc/articles/PMC5217475/; https://www.ncbi.nlm.nih.gov/pmc/articles/PMC5217475	Characterizing Teamwork in Cardiovascular Care Outcomes: A Network Analytics Approach; Characterizing Teamwork in Cardiovascular Care Outcomes: A Network Analytics Approach.	Y?	Y	Y	METHOD	METHOD				Neo4j	A network analysis approach to quantify team (pairs) collaboration in cardiovascular care outcome	included: Neo4j is used to store the patient clinical data.	quality improvement; patient satisfaction; statistical model; inpatients; data mining; cardiology	Big Data; Health	Humans; Delivery of Health Care, Integrated [organization & administration]; Treatment Outcome; Data Mining [methods]; Medical Staff, Hospital [organization & administration]; Cooperative Behavior; Quality Indicators, Health Care [organization & administration]; Cardiology Service, Hospital [organization & administration]; Retrospective Studies; Quality Improvement [standards]; Logistic Models; I…	2016 Nov 8; 2016-11	Scholtens, Denise M.; Gravenor, Stephanie J.; Frailey, Conor N.; Mutharasan, R. Kannan; Ahmad, Faraz S.; Carson, Matthew B.; Powell, Emilie S.; Carson MB, Scholtens DM, Frailey CN, Gravenor SJ, Powell ES, Wang AY, Kricke GS, Ahmad FS, Mutharasan RK, Soulakis ND; Wang, Amy Y.; Kricke, Gayle Shier; Soulakis, Nicholas D.	Circulation. Cardiovascular quality and outcomes
27932908	PMC5136645	10.3897/BDJ.4.e8443	https://www.ncbi.nlm.nih.gov/pmc/articles/PMC5136645; https://www.ncbi.nlm.nih.gov/pmc/articles/PMC5136645/	LifeWatch Greece data-services: Discovering Biodiversity Data using Semantic Web Technologies.; LifeWatch Greece data-services: Discovering Biodiversity Data using Semantic Web Technologies	Y?	Y	Y	SOFTWARE; INTEGRATED	INTEGRATED	LifeWatchGreece	https://metacatalogue.portal.lifewatchgreece.eu/		Virtuoso (RDF)	A set of data services for discovering biodiversity data	included: a set of data services for greek biodiversity backed by a GDB	Biodiversity Metadata; Data Discovery; Data Integration; Semantic Web	Biodiversity; Data integration		2016-11-01; 2016 Nov 1	Arvanitidis, Christos; Minadakis N, Marketakis Y, Doerr M, Bekiari C, Papadakos P, Gougousis A, Bailly N, Arvanitidis C; Bailly, Nicolas; Marketakis, Yannis; Gougousis, Alexandros; Doerr, Martin; Papadakos, Panagiotis; Bekiari, Chryssoula; Minadakis, Nikos	Biodiversity Data Journal
27751176	PMC5067895	10.1186/s13326-016-0091-z	https://www.ncbi.nlm.nih.gov/pmc/articles/PMC5067895/; https://www.ncbi.nlm.nih.gov/pmc/articles/PMC5067895	Supporting the analysis of ontology evolution processes through the combination of static and dynamic scaling functions in OQuaRE; Supporting the analysis of ontology evolution processes through the combination of static and dynamic scaling functions in OQuaRE.	N	N	N	SOFTWARE	SOFTWARE					Use of OQuaRE for the analysis of ontology evolution processes	excluded: out of scope	Ontology metrics; Ontology repositories; Ontology quality; Oquare	Biomedicine; ontology	Biological Ontologies; Quality Control	2016 Oct 17; 2016-10-17	Quesada-Martínez, Manuel; Fernández-Breis, Jesualdo Tomás; Duque-Ramos A, Quesada-Martínez M, Iniesta-Moreno M, Fernández-Breis JT, Stevens R; Stevens, Robert; Duque-Ramos, Astrid; Iniesta-Moreno, Miguela	Journal of Biomedical Semantics
26720074	PMC4699901	10.1371/journal.pone.0141892	https://www.ncbi.nlm.nih.gov/pmc/articles/PMC4699901; https://www.ncbi.nlm.nih.gov/pmc/articles/PMC4699901/	The Detection of Emerging Trends Using Wikipedia Traffic Data and Context Networks.; The Detection of Emerging Trends Using Wikipedia Traffic Data and Context Networks	N	N	N	METHOD	METHOD					Study of the emergence and life cycles of technological trends related to the emerging Hadoop market	excluded: out of scope		Data anatytics	Models, Theoretical; Internet; Humans	2015 Dec 31; 2015-12-31	Kenett, Dror Y.; Kämpf, Mirko; Tessenow, Eric; Kantelhardt, Jan W.; Kämpf M, Tessenow E, Kenett DY, Kantelhardt JW	PLoS ONE
26652480	PMC4676132	10.1186/s12859-015-0836-1	https://www.ncbi.nlm.nih.gov/pmc/articles/PMC4676132/; https://www.ncbi.nlm.nih.gov/pmc/articles/PMC4676132	Bioinformatics approach to predict target genes for dysregulated microRNAs in hepatocellular carcinoma: study on a chemically-induced HCC mouse model.; Bioinformatics approach to predict target genes for dysregulated microRNAs in hepatocellular carcinoma: study on a chemically-induced HCC mouse model	N	Y?	N	SOFTWARE	SOFTWARE				Neo4j	Approach to predict target genes for dysregulated microRNAs in hepatocellular carcinoma	excluded: out of scope		hepatocellular carcinoma; transcriptomics; Health	RNA, Messenger [genetics]; Gene Regulatory Networks; Mice; Mice, Inbred C57BL; MicroRNAs [genetics]; Liver Neoplasms [genetics]; Carcinoma, Hepatocellular [genetics]; Computational Biology [methods]; Protein Interaction Maps; Animals	2015 Dec 10; 2015-12-10	Del Vecchio, Filippo; Di Marco, Antinisca; Zazzeroni, Francesca; Gallo, Francesco; Mastroiaco, Valentina; Tessitore, Alessandra; Alesse, Edoardo; Del Vecchio F, Gallo F, Di Marco A, Mastroiaco V, Caianiello P, Zazzeroni F, Alesse E, Tessitore A; Caianiello, Pasquale	BMC Bioinformatics
27013932	PMC4803025		https://www.ncbi.nlm.nih.gov/pmc/articles/PMC4803025; https://www.ncbi.nlm.nih.gov/pmc/articles/PMC4803025/	Measuring the Usability of Triple Stores for Knowledge Management on Trauma Care Organizations.; Measuring the Usability of Triple Stores for Knowledge Management on Trauma Care Organizations	N	N	N	METHOD	METHOD					Measure of the Usability of Triple Stores for Knowledge Management on Trauma Care Organizations	excluded: out of scope		knowledge management; Health		2015 Dec; 2015-12	Utecht, Joseph; Utecht J, Brochhausen M; Brochhausen, Mathias	CEUR workshop proceedings
26958175	PMC4765596		https://www.ncbi.nlm.nih.gov/pmc/articles/PMC4765596; https://www.ncbi.nlm.nih.gov/pmc/articles/PMC4765596/	LORD: a phenotype-genotype semantically integrated biomedical data tool to support rare disease diagnosis coding in health information systems; LORD: a phenotype-genotype semantically integrated biomedical data tool to support rare disease diagnosis coding in health information systems.	Y?	N	N	SOFTWARE; INTEGRATED	SOFTWARE; INTEGRATED	LORD	enlord.bndmr.fr page is not accessible; http://enlord.bndmr.fr (not working)		Open Linked Data	LORD: data tool to support rare disease diagnosis coding in health information systems; Linking Open data for Rare Diseases (LORD) web portal to lighten the burden of rare diseases codification of cases based on controlled vocabularies	excluded: out of scope		rare diseases; Computational biomedicine; Health; data integration	Health Information Systems; Rare Diseases [diagnosis]; Semantics; Phenotype; Medical Record Linkage [methods]; Data Mining; Clinical Coding [methods]; Humans; Genotype; Databases, Factual	2015-11-05; 2015 Nov 5	Fonjallaz, Yannick; Landais, Paul; Dhombres, Ferdinand; de Carrara, Albane; Choquet R, Maaroufi M, Fonjallaz Y, de Carrara A, Vandenbussche PY, Dhombres F, Landais P; Choquet, Remy; Vandenbussche, Pierre-Yves; Maaroufi, Meriem	AMIA Annual Symposium Proceedings
26385966	PMC4611642	10.1073/pnas.1423041112	https://www.ncbi.nlm.nih.gov/pmc/articles/PMC4611642; https://www.ncbi.nlm.nih.gov/pmc/articles/PMC4611642/	Synthesis of phylogeny and taxonomy into a comprehensive tree of life; Synthesis of phylogeny and taxonomy into a comprehensive tree of life.	Y	Y	Y	SOFTWARE; INTEGRATED	INTEGRATED	Open Tree of Life	https://tree.opentreeoflife.org		Neo4j	Synthesis of phylogeny and taxonomy into a comprehensive tree of life	included: Neo4j is used to store a "graph of life" built from integrating all considered phylogenies and taxonomies from which phylogenetic trees can be extracted by solving conflicts using graph and ranling algorithms.	tree of life; phylogeny; biodiversity; taxonomy; synthesis	Phylogeny	Classification [methods]; Phylogeny; Animals; Humans	2015-10-13; 2015 Sep 18	Williams, Tiffani; Midford, Peter E.; McTavish, Emily Jane; Hinchliff, Cody E.; Chaudhary, Ruchi; Katz, Laura A.; Ree, Richard H.; Owen, Christopher L.; Rees, Jonathan A.; Soltis, Douglas E.; Gazis, Romina; Hibbett, David S.; Crandall, Keith A.; Gude, Karl; Hinchliff CE, Smith SA, Allman JF, Burleigh JG, Chaudhary R, Coghill LM, Crandall KA, Deng J, Drew BT, Gazis R, Gude K, Hibbett DS, Katz LA, …	Proceedings of the National Academy of Sciences of the United States of America
26269093	PMC5473253	10.1002/humu.22857	https://www.ncbi.nlm.nih.gov/pmc/articles/PMC5473253; https://www.ncbi.nlm.nih.gov/pmc/articles/PMC5473253/	Use of model organism and disease databases to support matchmaking for human disease gene discovery.; Use of Model Organism and Disease Databases to Support Matchmaking for Human Disease Gene Discovery	Y?	Y	Y	SOFTWARE; INTEGRATED	INTEGRATED	Matchmaker Exchange API	https://mme.monarchinitiative.org:9000		Neo4j	A tool for for Human disease gene discovery	inlcuded: a tool for human disease gene discovery backed by an integrated GDB	informatics; ontology; rare disease; model systems; Matchmaker Exchange; phenotype	rare diseases; Health; data integration	Information Dissemination; Genetic Variation; Databases, Genetic; Phenotype; Disease [genetics]; User-Computer Interface; Disease Models, Animal; Genetic Predisposition to Disease [genetics]; Humans; Animals	2015-10; 2015 Sep 8	Groza, Tudor; Smedley, Damian; Mungall CJ, Washington NL, Nguyen-Xuan J, Condit C, Smedley D, Köhler S, Groza T, Shefchek K, Hochheiser H, Robinson PN, Lewis SE, Haendel MA; Haendel, Melissa A.; Shefchek, Kent; Washington, Nicole L.; Condit, Christopher; Lewis, Suzanna E.; Robinson, Peter N.; Mungall, Christopher J.; Köhler, Sebastian; Hochheiser, Harry; Nguyen-Xuan, Jeremy	Human mutation
25863278	PMC4652617	10.1093/bib/bbv011	https://www.ncbi.nlm.nih.gov/pmc/articles/PMC4652617; https://www.ncbi.nlm.nih.gov/pmc/articles/PMC4652617/	The role of ontologies in biological and biomedical research: a functional perspective.; The role of ontologies in biological and biomedical research: a functional perspective	N	N	N	REVIEW	REVIEW					review on the use of ontologies in biology and biomedical research	excluded: not focused on GDB	data mining; ontology; data integration; Semantic Web	Ontology; biomedical research; data integration	Machine Learning; Data Mining; Internet; Biomedical Research	2015-11; 2015 Apr 10	Gkoutos, Georgios V.; Schofield, Paul N.; Hoehndorf R, Schofield PN, Gkoutos GV; Hoehndorf, Robert	Briefings in Bioinformatics
24860525	PMC4026710	10.3389/fpsyg.2014.00385	https://www.ncbi.nlm.nih.gov/pmc/articles/PMC4026710/; https://www.ncbi.nlm.nih.gov/pmc/articles/PMC4026710	Using a high-dimensional graph of semantic space to model relationships among words; Using a high-dimensional graph of semantic space to model relationships among words.	N	N	N	METHOD	METHOD					Modeling relationships among words using a GDB	excluded: out of scope	distribution model; co-occurrence; graph; similarity; computational model of language	Linguistics		2014-05-12; 2014 May 12	Bolger, Donald J.; Jackson AF, Bolger DJ; Jackson, Alice F.	Frontiers in Psychology
25937954	PMC4393075	10.1155/2014/901419	https://www.ncbi.nlm.nih.gov/pmc/articles/PMC4393075; https://www.ncbi.nlm.nih.gov/pmc/articles/PMC4393075/	Hierarchical ensemble methods for protein function prediction.; Hierarchical Ensemble Methods for Protein Function Prediction	N	N	N	REVIEW	REVIEW					Hierarchical Ensemble Methods for Protein Function Prediction	excluded: no GDB use		Protein function prediction		2014-05-04; 2014 May 4	Valentini, Giorgio; Valentini G	ISRN Bioinformatics
24843788	PMC4006453	10.1186/2047-217X-3-5	https://www.ncbi.nlm.nih.gov/pmc/articles/PMC4006453; https://www.ncbi.nlm.nih.gov/pmc/articles/PMC4006453/	Think globally and solve locally: secondary memory-based network learning for automated multi-species function prediction.; Think globally and solve locally: secondary memory-based network learning for automated multi-species function prediction	Y?	Y	Y	METHOD	METHOD				Neo4j	A method for automated multi-species function prediction based on network learning	inlcuded: a method for multi-species function prediction backed by a GDB	Biomolecular networks; Network-based learning; Big data analysis	Protein function prediction		2014 Apr 23; 2014-04-23	Mesiti, Marco; Re, Matteo; Valentini, Giorgio; Mesiti M, Re M, Valentini G	GigaScience
24772189	PMC3989774	10.1155/2014/957231	https://www.ncbi.nlm.nih.gov/pmc/articles/PMC3989774; https://www.ncbi.nlm.nih.gov/pmc/articles/PMC3989774/	BioTCM-SE: a semantic search engine for the information retrieval of modern biology and traditional Chinese medicine.; BioTCM-SE: A Semantic Search Engine for the Information Retrieval of Modern Biology and Traditional Chinese Medicine	Y?	Y	Y	SOFTWARE; ONTOLOGY	ONTOLOGY	BioTCM-SE	http://www.biotcm.org/biotcm-se/indexpage/index.html		Virtuoso (RDF)	An instantiated ontology for the integration of modern biology and traditional Chinese medicine concepts and data, and a query platform for this ontology	inlcuded: an integrated resource for chinese medicine backed by an ontology		traditional Chinses medicine; ontology; Health	Medicine, Chinese Traditional [methods]; Semantics; Search Engine; Terminology as Topic; Computer Simulation; Internet; Software; Humans; Algorithms; Information Storage and Retrieval; Databases, Bibliographic	2014 Mar 12	Bi, Xuan; Chen, Xi; Wu, Zhaohui; Chen X, Chen H, Bi X, Gu P, Chen J, Wu Z; Gu, Peiqin; Chen, Huajun; Chen, Jiaoyan	Computational and Mathematical Methods in Medicine
24593054	PMC3973995	10.1186/1471-2105-15-64	https://www.ncbi.nlm.nih.gov/pmc/articles/PMC3973995; https://www.ncbi.nlm.nih.gov/pmc/articles/PMC3973995/	Knowledge-based extraction of adverse drug events from biomedical text; Knowledge-based extraction of adverse drug events from biomedical text.	Y?	Y	Y	METHOD	METHOD				Neo4j	Tool for Knowledge-based extraction of adverse drug events from biomedical text	included: Neo4j is used to store the knowledge graph (tier 2 of the UMLS 2012).		adverse drug effects; Health	Drug-Related Side Effects and Adverse Reactions; Knowledge Bases; Unified Medical Language System; Data Mining [methods]; Humans; Artificial Intelligence	2014 Mar 4; 2014-03-04	Kang, Ning; Kors, Jan A; van Mulligen, Erik M; Singh, Bharat; Afzal, Zubair; Bui, Chinh; Kang N, Singh B, Bui C, Afzal Z, van Mulligen EM, Kors JA	BMC Bioinformatics
24589583	PMC4005636	10.1093/nar/gku169	https://www.ncbi.nlm.nih.gov/pmc/articles/PMC4005636/; https://www.ncbi.nlm.nih.gov/pmc/articles/PMC4005636	MyTaxa: an advanced taxonomic classifier for genomic and metagenomic sequences; MyTaxa: an advanced taxonomic classifier for genomic and metagenomic sequences.	Y?	Y	Y	SOFTWARE	SOFTWARE	MyTaxa	http://enve-omics.ce.gatech.edu/MyTaxa/		Neo4j	MyTaxa: an advanced taxonomic classifier for genomic and metagenomic sequences	included: Neo4j is used to store an intermediary result of the algorithm under the form of a graph, from which a hierarchical graph based algorithm is run.		Metagenomics; classification of sequences	Classification [methods]; Metagenomics [methods]; Phylogeny; Genes; Microbiota; Software; Humans; Algorithms; Genomics [methods]	2014 Mar 3; 2014-04	Konstantinidis, Konstantinos T.; Luo C, Rodriguez-R LM, Konstantinidis KT; Rodriguez-R, Luis M.; Luo, Chengwei	Nucleic Acids Research
24340000	PMC3855388	10.1371/journal.pone.0082160	https://www.ncbi.nlm.nih.gov/pmc/articles/PMC3855388; https://www.ncbi.nlm.nih.gov/pmc/articles/PMC3855388/	CyTargetLinker: A Cytoscape App to Integrate Regulatory Interactions in Network Analysis; CyTargetLinker: a cytoscape app to integrate regulatory interactions in network analysis.	N	N	N	SOFTWARE	SOFTWARE					CyTargetLinker: A Cytoscape App to Integrate Regulatory Interactions in Network Analysis	excluded: no GDB use		Regulatory networks	Diabetes Mellitus [genetics]; Mice; Databases, Genetic; Neural Networks, Computer; Gene Expression Regulation; Epistasis, Genetic; Internet; Humans; Transcription, Genetic; Animals	2013-12-05; 2013 Dec 5	Kutmon, Martina; Evelo, Chris T. A.; Kelder, Thomas; Coort, Susan L.; Kutmon M, Kelder T, Mandaviya P, Evelo CT, Coort SL; Mandaviya, Pooja	PLoS ONE
24271398	PMC3965056	10.1093/nar/gkt1192	https://www.ncbi.nlm.nih.gov/pmc/articles/PMC3965056/; https://www.ncbi.nlm.nih.gov/pmc/articles/PMC3965056	NeXO Web: the NeXO ontology database and visualization platform.; NeXO Web: the NeXO ontology database and visualization platform	Y?	Y	Y	SOFTWARE; ONTOLOGY	ONTOLOGY	NeXO	http://www.nexontology.org/		Neo4j	A gene ontology built computationally from gene networks backed by a database and visualization platform	inlcuded: a GDB and visualization platform backed by an ontology		genes; Ontology	Gene Regulatory Networks; Gene Ontology; Databases, Genetic; Protein Interaction Mapping; Epistasis, Genetic; Internet; Computer Graphics	2013 Nov 23; 2014-01-01	Ideker, Trey; Demchak, Barry; Kramer, Michael; Yu, Michael; Dutkowski, Janusz; Pratt, Dexter; Ono, Keiichiro; Dutkowski J, Ono K, Kramer M, Yu M, Pratt D, Demchak B, Ideker T	Nucleic Acids Research
24086118	PMC3784503	10.1371/journal.pcbi.1003223	https://www.ncbi.nlm.nih.gov/pmc/articles/PMC3784503; https://www.ncbi.nlm.nih.gov/pmc/articles/PMC3784503/	Analyzing and Synthesizing Phylogenies Using Tree Alignment Graphs; Analyzing and synthesizing phylogenies using tree alignment graphs.	Y?	Y?	Y	SOFTWARE	SOFTWARE	Treemachine	https://github.com/OpenTreeOfLife/treemachine		Neo4j	Analyzing and Synthesizing Phylogenies Using Tree Alignment Graphs	included: Neo4j is used to store the input data on phylogenies (to alig)n and for the alignment itself (queries, updates, ...).		Phylogeny; alignment of phylogenies	Phylogeny; Sequence Homology, Nucleic Acid	2013 Sep 26; 2013-09-26	Hinchliff, Cody E.; Smith SA, Brown JW, Hinchliff CE; Brown, Joseph W.; Smith, Stephen A.	PLoS Computational Biology
19796406	PMC2755830	10.1186/1471-2105-10-S10-S9	https://www.ncbi.nlm.nih.gov/pmc/articles/PMC2755830/; https://www.ncbi.nlm.nih.gov/pmc/articles/PMC2755830	Structuring and extracting knowledge for the support of hypothesis generation in molecular biology; Structuring and extracting knowledge for the support of hypothesis generation in molecular biology.	Y?	Y	N	METHOD; ONTOLOGY	ONTOLOGY	NoName	NotAvailable		AllegroGraph; Virtuoso	Proto-ontologies in OWL for capturing different aspects of a text mining experiment: the biological hypothesis, text and documents, text mining, and workflow provenance	excluded: resource not available		Knowledge management; Ontology; Hypothesis generation; Molecular biology	Information Storage and Retrieval [methods]; Molecular Biology; PubMed; Internet; Software; Computational Biology [methods]; Vocabulary, Controlled; Databases, Factual	2009-10-01; 2009 Oct 1	Schuemie, Martijn; Roos, Marco; Marshall, M Scott; Krommydas, Konstantinos; van Hage, Willem Robert; Adriaans, Pieter W; Roos M, Marshall MS, Gibson AP, Schuemie M, Meij E, Katrenko S, van Hage WR, Krommydas K, Adriaans PW; Gibson, Andrew P; Katrenko, Sophia; Meij, Edgar	BMC Bioinformatics
19480664	PMC2718524	10.1186/gb-2009-10-5-r58	https://www.ncbi.nlm.nih.gov/pmc/articles/PMC2718524; https://www.ncbi.nlm.nih.gov/pmc/articles/PMC2718524/	The Cell Cycle Ontology: an application ontology for the representation and integrated analysis of the cell cycle process; The Cell Cycle Ontology: an application ontology for the representation and integrated analysis of the cell cycle process.	N	N	N	ONTOLOGY	ONTOLOGY	CCO	http://www.CellCycleOntology.org		Virtuoso	The Cell Cycle Ontology: an application ontology for the representation and integrated analysis of the cell cycle process	excluded: no GDB use		Ontology; Cellular and molecular biology	Automation; Arabidopsis [cytology]; Databases, Genetic; Schizosaccharomyces [cytology]; Cell Cycle; Software; Humans; Information Storage and Retrieval; Saccharomyces cerevisiae [cytology]	2009 May 29; 2009	Kuiper, Martin; Mironov, Vladimir; Stevens, Robert; Antezana E, Egaña M, Blondé W, Illarramendi A, Bilbao I, De Baets B, Stevens R, Mironov V, Kuiper M; Blondé, Ward; Egaña, Mikel; Bilbao, Iñaki; Antezana, Erick; De Baets, Bernard; Illarramendi, Aitzol	Genome Biology
18315859	PMC2259407	10.1186/1471-2105-9-S1-S6	https://www.ncbi.nlm.nih.gov/pmc/articles/PMC2259407; https://www.ncbi.nlm.nih.gov/pmc/articles/PMC2259407/	GORouter: an RDF model for providing semantic query and inference services for Gene Ontology and its associations.; GORouter: an RDF model for providing semantic query and inference services for Gene Ontology and its associations	Y?	Y	Y	INTEGRATED; ONTOLOGY	ONTOLOGY	GORouter	http://www.scbit.org/gorouter/		Oracle 10g NDM (RDF)	An RDF model which encodes heterogeneous original data in a uniform RDF format, creates additional ontology mappings between GO terms, and introduces a set of inference rulebases	included: an RDF model for the GO subontologies		Knowledge management; Ontology	Databases, Genetic; Natural Language Processing; Database Management Systems; Information Storage and Retrieval [methods]; Models, Genetic; Software; Genes [genetics]; Algorithms	2008-02-13; 2008 Feb 13	Lu, Qiang; Luo, Qingming; Xu, Qingwei; Xu Q, Shi Y, Lu Q, Zhang G, Luo Q, Li Y; Li, Yixue; Zhang, Guoqing; Shi, Yixiang	BMC Bioinformatics
37361885	PMC9974391	10.1007/s10796-023-10379-5	https://doi.org/10.1007/s10796-023-10379-5; https://www.ncbi.nlm.nih.gov/pmc/articles/PMC9974391	An Ostensive Information Architecture to Enhance Semantic Interoperability for Healthcare Information Systems.; An Ostensive Information Architecture to Enhance Semantic Interoperability for Healthcare Information Systems	N	N	N	METHOD	METHOD	NoName	https://zenodo.org/record/7545834#.ZCHdShVBxpI		Neo4j	FHIR knowledge graph	excluded: out of scope	Graph database; FHIR; Ontology graph; Semantic interoperability; Knowledge graph; Ostensive approach; Healthcare information systems; Digital healthcare	diabetis		2023 Mar 1	Guo H, Scriney M, Liu K	Information systems frontiers : a journal of research and innovation; Information Systems Frontiers
35655307	PMC9161770	10.1186/s12911-022-01848-z	https://www.ncbi.nlm.nih.gov/pmc/articles/PMC9161770	Expediting knowledge acquisition by a web framework for Knowledge Graph Exploration and Visualization (KGEV): case studies on COVID-19 and Human Phenotype Ontology.	Y	Y	Y	SOFTWARE; INTEGRATED	SOFTWARE; INTEGRATED	KGEV	http://covid19nlp.wglab.org/		Neo4j	framework for construction and visual exploration of KGs, two use cases explore a Covid KG and and the Human Phenotype Ontology	included: Gives a solid example for the querying and exploration of the COVID-19 KGs. It can be extended to other diseases	Knowledge discovery; COVID-19; Knowledge graph; Data visualization; Information extraction	Biomedicine, Data visualisation;COVID-19	COVID-19; Pattern Recognition, Automated; Phenotype; Reproducibility of Results; Pandemics; Humans	2022 Jun 2	Peng J, Xu D, Lee R, Xu S, Zhou Y, Wang K	BMC medical informatics and decision making
33502186		10.1021/acs.jcim.0c01280	https://pubmed.ncbi.nlm.nih.gov/33502186; http://www.ncbi.nlm.nih.gov/pubmed/33502186	Combined Graph/Relational Database Management System for Calculated Chemical Reaction Pathway Data.; Combined Graph/Relational Database Management System for Calculated Chemical Reaction Pathway Data	N	N	N	INTEGRATED	INTEGRATED	RePathDB	https://github.com/icredd-cheminfo/RePathDB		Neo4j	RePathDB is a GDB for manage 3D structural chemical compound data and their interrelationships	excluded: out of scope		chemical reaction/ compounds	Algorithms; Database Management Systems; Databases, Factual	2021-02-22; 2021 Feb 22	Madzhidov, Timur; Gimadiev T, Nugmanov R, Batyrshin D, Madzhidov T, Maeda S, Sidorov P, Varnek A; Maeda, Satoshi; Sidorov, Pavel; Batyrshin, Dinar; Nugmanov, Ramil; Varnek, Alexandre; Gimadiev, Timur	Journal of chemical information and modeling; Journal of Chemical Information and Modeling
33183351	PMC7663894	10.1186/s13326-020-00232-y	http://www.ncbi.nlm.nih.gov/pubmed/33183351; https://www.ncbi.nlm.nih.gov/pmc/articles/PMC7663894; https://www.ncbi.nlm.nih.gov/pmc/articles/PMC7663894/	An integrative knowledge graph for rare diseases, derived from the Genetic and Rare Diseases Information Center (GARD); An integrative knowledge graph for rare diseases, derived from the Genetic and Rare Diseases Information Center (GARD).	Y	Y	Y	INTEGRATED	INTEGRATED	NoName	https://disease.ncats.io (no connection)		Neo4j	This is a large biomedical knowledge based for rare diseases including a comprehensive set of 3,819,623 nodes and 84,223,681 inter-relationships, based on 34 biomedical resources. While not provided in a landing page, the crediatials are the default in neo4j community edition (user: neo4j; pwd: neo4j)	included: a comprehensive KG for biomedical realtionships in rare diseases	Rare diseases; Data integration; GARD; Knowledge graph; Ontology	Rare diseases	Biological Ontologies; Rare Diseases [genetics]; Translational Research, Biomedical; Humans; Computer Graphics; Databases, Factual	2020 Nov 12; 2020-11-12	Zhu, Qian; Grishagin, Ivan; Southall, Noel; Zhu Q, Nguyen DT, Grishagin I, Southall N, Sid E, Pariser A; Nguyen, Dac-Trung; Sid, Eric; Pariser, Anne	Journal of biomedical semantics; Journal of Biomedical Semantics
31483253		10.3233/SHTI190804	https://pubmed.ncbi.nlm.nih.gov/31483253; http://www.ncbi.nlm.nih.gov/pubmed/31483253	Implementation of a HL7-CQL Engine Using the Graph Database Neo4J; Implementation of a HL7-CQL Engine Using the Graph Database Neo4J.	Y?	N	N	SOFTWARE	SOFTWARE	FHIR_Neo4j_Indexer	https://gitlab2.informatik.uni-wuerzburg.de/gef18bg/FHIR_Neo4J_Indexer (not available)		Neo4j	neo4j is used as a server for FHIR data exploration	excluded: out of scope	Neo4J; FHIR; query engine; graph database	health technology; FHIR data	Language; Databases, Factual	2019 Sep 3; 2019-09-03	Kaspar, Mathias; Liman, Leon; Fette, Georg; Krebs, Jonathan; Puppe, Frank; Störk, Stefan; Ertl, Maximilian; Fette G, Kaspar M, Liman L, Ertl M, Krebs J, Störk S, Puppe F	Studies in Health Technology and Informatics; Studies in health technology and informatics
31438243		10.3233/SHTI190546	http://www.ncbi.nlm.nih.gov/pubmed/31438243; https://pubmed.ncbi.nlm.nih.gov/31438243	Implementation of a Terminology Server with SNOMED CT in Graph Databases.; Implementation of a Terminology Server with SNOMED CT in Graph Databases	Y?	N	N	SOFTWARE	SOFTWARE	NoName	NotAvailable		Neo4j	A system using neo4j to explore SNOMED CT variables from EHR data	excluded: out of scope	Vocabulary; Databases; Controlled; Factual; Systematized Nomenclature of Medicine	ontology	Semantics; Computers; Uruguay; Systematized Nomenclature of Medicine; Databases, Factual	2019 Aug 21; 2019-08-21	Frola, Fabián; Machiavello, Daniel; Silva Layes, Elizabeth; Lemos, Martín; Silva Layes E, Bondarenco M, Machiavello D, Frola F, Lemos M; Bondarenco, Marcelo	Studies in Health Technology and Informatics; Studies in health technology and informatics
31437882		10.3233/SHTI190180	https://pubmed.ncbi.nlm.nih.gov/31437882; http://www.ncbi.nlm.nih.gov/pubmed/31437882	An Automated Detection System of Drug-Drug Interactions from Electronic Patient Records Using Big Data Analytics.; An Automated Detection System of Drug-Drug Interactions from Electronic Patient Records Using Big Data Analytics	Y	Y	N	INTEGRATED	METHOD	NoName	NotAvailable		OrientDb	It integrates 5 known drug knwoleged base and uses ML to infer new associations	excluded: resource not available	Machine Learning; Computing Methodologies; Drug Interaction	drug discovery	Automation; Electronic Health Records; Drug-Related Side Effects and Adverse Reactions; Big Data; Pharmacovigilance; Drug Interactions; Humans	2019 Aug 21; 2019-08-21	Busnel, Yann; Chazard, Emmanuel; Bouzillé, Guillaume; Westerlynck, Richard; Cuggia, Marc; Lecorre, Pascal; Lemordant, Pierre; Morival, Camille; Bouzillé G, Morival C, Westerlynck R, Lemordant P, Chazard E, Lecorre P, Busnel Y, Cuggia M	Studies in Health Technology and Informatics; Studies in health technology and informatics
30994884		10.1093/bioinformatics/btz260	https://pubmed.ncbi.nlm.nih.gov/30994884; http://www.ncbi.nlm.nih.gov/pubmed/30994884	Graph-based data integration from bioactive peptide databases of pharmaceutical interest: toward an organized collection enabling visual network analysis.; Graph-based data integration from bioactive peptide databases of pharmaceutical interest: toward an organized collection enabling visual network analysis	Y	Y	Y	INTEGRATED	INTEGRATED	starPepDB	http://mobiosd-hub.com/starpep/	last update: Sept 2018	Neo4j	It integrates bioactive peptide extracted from a large set of dedicated resources	included: Exemplifies the GDB/ neo4j use for a peptide knowledge base.		bioactive peptide	Metadata; Pharmaceutical Preparations; Peptides; Software; Humans; Databases, Factual	2019 Nov 1; 2019-11-01	Marrero-Ponce, Yovani; Guillen-Ramirez, Hugo A.; Aguilera-Mendoza L, Marrero-Ponce Y, Beltran JA, Tellez Ibarra R, Guillen-Ramirez HA, Brizuela CA; Brizuela, Carlos A.; Beltran, Jesus A.; Tellez Ibarra, Roberto; Aguilera-Mendoza, Longendri	Bioinformatics (Oxford, England)
30864352	PMC6348742	10.1515/jib-2018-0049	https://www.ncbi.nlm.nih.gov/pmc/articles/PMC6348742/; https://www.ncbi.nlm.nih.gov/pmc/articles/PMC6348742; http://www.ncbi.nlm.nih.gov/pubmed/30864352	GenCoNet – A Graph Database for the Analysis of Comorbidities by Gene Networks; GenCoNet - A Graph Database for the Analysis of Comorbidities by Gene Networks.; GenCoNet - A Graph Database for the Analysis of Comorbidities by Gene Networks	Y	Y	Y	INTEGRATED	INTEGRATED	GenCoNet	https://genconet.kalis-amts.de		Neo4j	Various molecular interrelationships; starting point: essential hypertension and bronchial asthma	included: Presents an integrated curated resource for exploration of novel gene candidates in comorbidities analysis.	Workflow; Database; Comorbidity; Pipeline; Hypertension; Asthma	Biomedicine:disease comorbidities	Workflow; Essential Hypertension [epidemiology]; Comorbidity; Gene Regulatory Networks; Software; Computer Graphics; Asthma [epidemiology]; Humans; Computational Biology [methods]; Databases, Factual	2018 Dec 25; 2018-12-25	Dosenko, Victor E.; Friedrichs, Marcel; Maier, Alex; Shoshi A, Hofestädt R, Zolotareva O, Friedrichs M, Maier A, Ivanisenko VA, Dosenko VE, Bragina EY; Zolotareva, Olga; Shoshi, Alban; Ivanisenko, Vladimir A.; Bragina, Elena Yu; Hofestädt, Ralf	Journal of integrative bioinformatics; Journal of Integrative Bioinformatics
30808160	PMC6798860	10.1515/jib-2018-0068	https://www.ncbi.nlm.nih.gov/pmc/articles/PMC6798860; https://www.ncbi.nlm.nih.gov/pmc/articles/PMC6798860/; http://www.ncbi.nlm.nih.gov/pubmed/30808160	A Model Integration Pipeline for the Improvement of Human Genome-Scale Metabolic Reconstructions.; A Model Integration Pipeline for the Improvement of Human Genome-Scale Metabolic Reconstructions	Y	Y	N	INTEGRATED	METHOD	NoName	NotAvailable		Neo4j	Metabolism network clustering/ network reconstruction based on complementary integrated resources	excluded: resource not available	database integration; omics databases; human metabolism; Genome-scale metabolic models	human metabolism; metabolic network reconstruction	Metabolic Networks and Pathways; Genome, Human; Molecular Sequence Annotation; Models, Statistical; Humans; Transcription, Genetic; Computational Biology [methods]; Databases, Factual	2018 Dec 21; 2018-12-21	Vieira, Vítor; Liu, Filipe; Rodrigues, Rúben; Rocha, Miguel; Vieira V, Ferreira J, Rodrigues R, Liu F, Rocha M; Ferreira, Jorge	Journal of integrative bioinformatics; Journal of Integrative Bioinformatics
30689784		10.1093/bioinformatics/btz050	https://pubmed.ncbi.nlm.nih.gov/30689784; http://www.ncbi.nlm.nih.gov/pubmed/30689784	GRIMM: GRaph IMputation and matching for HLA genotypes; GRIMM: GRaph IMputation and matching for HLA genotypes.	Y	Y	Y	SOFTWARE	SOFTWARE	GRIMM	https://github.com/nmdp-bioinformatics/grimm		Neo4j	human stem cell transplantation; graph traversal strategies to explore matching between patient and donor	included: the data is stored in Neo4j		Biomedicine:human stem cell transplantation	Histocompatibility Testing; HLA Antigens [genetics]; Humans; Genotype; Tissue Donors	2019 Sep 15; 2019-09-15	Schneider, Joel; Lutsker, Polina; Gragert, Loren; Maiers M, Halagan M, Gragert L, Bashyal P, Brelsford J, Schneider J, Lutsker P, Louzoun Y; Maiers, Martin; Louzoun, Yoram; Halagan, Michael; Brelsford, Jason; Bashyal, Pradeep	Bioinformatics (Oxford, England)
30458802	PMC6245492	10.1186/s12918-018-0616-4	https://www.ncbi.nlm.nih.gov/pmc/articles/PMC6245492/; http://www.ncbi.nlm.nih.gov/pubmed/30458802; https://www.ncbi.nlm.nih.gov/pmc/articles/PMC6245492	BioGraph: a web application and a graph database for querying and analyzing bioinformatics resources; BioGraph: a web application and a graph database for querying and analyzing bioinformatics resources.	Y	Y	Y	SOFTWARE	SOFTWARE	BioGraph	http://biograph.pa.icar.cnr.it.		Neo4j; OrientDB	Integrates multiple reources towards exploration of microRNA in breast cancer	included: Presents a GDB solution for integration of multiple resources towards exploration of microRNA in breast cancer.	BioGraphDB; Integrated databases; Bioinformatics databases; miRNA; Graph databases	breast cancer	Databases, Genetic; User-Computer Interface; MicroRNAs [physiology]; Gene Expression Regulation, Neoplastic; Internet; Software; Humans; Female; Computational Biology [methods]; Breast Neoplasms [genetics]	2018-11-20; 2018 Nov 20	Urso, Alfonso; Fiannaca, Antonino; Messina A, Fiannaca A, La Paglia L, La Rosa M, Urso A; La Paglia, Laura; Messina, Antonio; La Rosa, Massimo	BMC systems biology; BMC Systems Biology
29186384	PMC5860622	10.1093/bioinformatics/btx738	https://www.ncbi.nlm.nih.gov/pmc/articles/PMC5860622/; https://www.ncbi.nlm.nih.gov/pmc/articles/PMC5860622; http://www.ncbi.nlm.nih.gov/pubmed/29186384	PlanNET: homology-based predicted interactome for multiple planarian transcriptomes; PlanNET: homology-based predicted interactome for multiple planarian transcriptomes.	N?	N	N	INTEGRATED	INTEGRATED	PlanNET	https://compgen.bio.ub.edu/PlanNET	not since 2019	Neo4j	prediction of PPIs in planarian model organism using homology data and human PPI data	excluded: out of scope		PPI prediction in planarian	Gene Expression Profiling [methods]; Regeneration; Planarians [genetics]; Sequence Analysis, RNA [methods]; Internet; Software; Humans; Animals; Protein Interaction Maps	2018 Mar 15; 2018-03-15	Castillo-Lara, S; Castillo-Lara S, Abril JF; Abril, J F; Castillo-Lara, S.; Abril, J. F.	Bioinformatics (Oxford, England); Bioinformatics
29145629	PMC5753187	10.1093/nar/gkx1132	http://www.ncbi.nlm.nih.gov/pubmed/29145629; https://www.ncbi.nlm.nih.gov/pmc/articles/PMC5753187/; https://www.ncbi.nlm.nih.gov/pmc/articles/PMC5753187	The Reactome Pathway Knowledgebase.; The Reactome Pathway Knowledgebase	Y	Y	Y	PRIMARY	PRIMARY	Reactome GDB	https://reactome.org	yes, every 3-6m	Neo4j	The GDB (neo4j) version of the Reactome KB	included: Presents the neo4j version of Reactome, which is one of the major well-established biological resources.		pathway	Metabolic Networks and Pathways; Databases, Protein; Knowledge Bases; Molecular Sequence Annotation; Signal Transduction; User-Computer Interface; Databases, Chemical; Internet; Computer Graphics; Humans	2018 Jan 4; 2018-01-04	Gillespie, Marc; Haw, Robin; Stein, Lincoln; Rothfels, Karen; Shorser, Solomon; Matthews, Lisa; Sidiropoulos, Konstantinos; Milacic, Marija; D'Eustachio, Peter; Jassal, Bijay; Sevilla, Cristoffer; Wu, Guanming; Shamovsky, Veronica; Garapati, Phani; Viteri, Guilherme; Jupe, Steven; Varusai, Thawfeek; Hermjakob, Henning; Roca, Corina Duenas; D’Eustachio, Peter; May, Bruce; Fabregat, Antonio; Weiser…	Nucleic acids research; Nucleic Acids Research
28416946	PMC5389944	10.5808/GI.2017.15.1.19	https://www.ncbi.nlm.nih.gov/pmc/articles/PMC5389944/; http://www.ncbi.nlm.nih.gov/pubmed/28416946; https://www.ncbi.nlm.nih.gov/pmc/articles/PMC5389944	Use of Graph Database for the Integration of Heterogeneous Biological Data; Use of Graph Database for the Integration of Heterogeneous Biological Data.	Y	Y	Y	REVIEW	REVIEW				Neo4j	Integration of various biological resources and exploration of the content	included: Presents a GDB approach for integration, visualisation and exploration of biological data. It also makes a comparison regarding the performance between MySQL and Neo4j.	Neo4j; heterogeneous biological data; biological network; data mining; query performance; graph database	multi-omics intergation		2017 Mar; 2017-03	Kim, Seon-Kyu; Kim, Seon-Young; Yoon, Byoung-Ha; Yoon BH, Kim SK, Kim SY	Genomics & informatics; Genomics & Informatics
27993779	PMC5408918	10.1093/bioinformatics/btw731	http://www.ncbi.nlm.nih.gov/pubmed/27993779; https://www.ncbi.nlm.nih.gov/pmc/articles/PMC5408918/; https://www.ncbi.nlm.nih.gov/pmc/articles/PMC5408918	Recon2Neo4j: applying graph database technologies for managing comprehensive genome-scale networks.; Recon2Neo4j: applying graph database technologies for managing comprehensive genome-scale networks	Y	Y	Y	SOFTWARE	SOFTWARE	Recon2Neo4j	https://github.com/ibalaur/MetabolicFramework	no	Neo4j	Integration of the Recon2 human metabolism reconstruction into Neo4j	included: Describes the integration and exploration of the human metabolic network available in Recon via a neo4j approach. It also shows the connection between SBML systems biology standard format and neo4j.		human metabolism	Models, Biological; Database Management Systems; Software; Humans; Genome; Computer Graphics; Metabolic Networks and Pathways [genetics]; Databases, Factual	2017 Apr 1; 2017-04-01	Auffray, Charles; Lysenko, Artem; Balaur I, Mazein A, Saqi M, Lysenko A, Rawlings CJ, Auffray C; Rawlings, Christopher J; Balaur, Irina; Rawlings, Christopher J.; Saqi, Mansoor; Mazein, Alexander	Bioinformatics (Oxford, England); Bioinformatics
27577487			http://www.ncbi.nlm.nih.gov/pubmed/27577487; https://pubmed.ncbi.nlm.nih.gov/27577487	Semi-Automated Annotation of Biobank Data Using Standard Medical Terminologies in a Graph Database.; Semi-Automated Annotation of Biobank Data Using Standard Medical Terminologies in a Graph Database	Y?	N	N	ONTOLOGY	ONTOLOGY				BlazeGraph (RDF)	It is a knowledge base for Orphanet Rare Disease Ontology and Human Disease Ontology variables from EHR resources	excluded: out of scope		ontology	Semantics; Systems Integration; Information Storage and Retrieval [methods]; Biological Specimen Banks; Humans; Databases, Factual	2016	Hofer, Philipp; Hofer P, Neururer S, Goebel G; Neururer, Sabrina; Goebel, Georg	Studies in Health Technology and Informatics; Studies in health technology and informatics
26804977	PMC4726433	10.1038/srep19820	https://www.ncbi.nlm.nih.gov/pmc/articles/PMC4726433/; https://www.ncbi.nlm.nih.gov/pmc/articles/PMC4726433; http://www.ncbi.nlm.nih.gov/pubmed/26804977	Semantic interrogation of a multi knowledge domain ontological model of tendinopathy identifies four strong candidate risk genes; Semantic interrogation of a multi knowledge domain ontological model of tendinopathy identifies four strong candidate risk genes.	Y	Y	N	ONTOLOGY	ONTOLOGY	BORG	NotAvailable		Neo4j	It is a knowledge base integrating human and orthological biomedical data	excluded: resource not available		Biomedicine	Collagen Type XI [genetics]; Genome, Human; Integrin beta3 [genetics]; Mice; Semantics; Tendons [metabolism]; Molecular Sequence Annotation; Tendinopathy [genetics]; Genetic Association Studies; Databases, Factual; Rats; Genetic Predisposition to Disease; Humans; Computational Biology [methods]; Scavenger Receptors, Class E [genetics]; Animals	2016-01-25; 2016 Jan 25	Gamieldien, Junaid; Saunders, Colleen J.; Saunders CJ, Jalali Sefid Dashti M, Gamieldien J; Jalali Sefid Dashti, Mahjoubeh	Scientific reports; Scientific Reports
30533503	PMC6245218	10.1007/s41109-016-0015-y	https://www.ncbi.nlm.nih.gov/pmc/articles/PMC6245218/; http://www.ncbi.nlm.nih.gov/pubmed/30533503; https://www.ncbi.nlm.nih.gov/pmc/articles/PMC6245218	Supporting novel biomedical research via multilayer collaboration networks.; Supporting novel biomedical research via multilayer collaboration networks	N	N	N	OTHERS	OTHERS	Synergy Landscapes			Neo4j	it explores connections among research community	excluded: out of scope	Heterogeneous multilayer networks; Coauthorship networks; Neo4j; Collaboration networks; Network analysis; Molecular networks; PubMed; Disruptive science; Personalized PageRank	research group management/ Social networks		2016	Szymanski, Boleslaw K.; Lu, Xiaoyan; Gaiteri, Chris; Kuzmin, Konstantin; Zhuang, Juntao; Mukherjee, Partha Sarathi; Kuzmin K, Lu X, Mukherjee PS, Zhuang J, Gaiteri C, Szymanski BK	Applied Network Science; Applied network science
26708334	PMC4824131	10.1093/bioinformatics/btv739	https://www.ncbi.nlm.nih.gov/pmc/articles/PMC4824131; https://www.ncbi.nlm.nih.gov/pmc/articles/PMC4824131/; http://www.ncbi.nlm.nih.gov/pubmed/26708334	HitWalker2: visual analytics for precision medicine and beyond.; HitWalker2: visual analytics for precision medicine and beyond	Y	Y	Y	SOFTWARE	SOFTWARE	HitWalker2	https://github.com/biodev/HitWalker2	no	Neo4j	it facilitates visual exploration of the existing HitWalker package developed for the translational research	included: the data is stored in Neo4j		knowledge base	Programming Languages; Precision Medicine; Software; Humans	2016 Apr 15; 2016-04-15	Wilmot, Beth; Bottomly, Daniel; Bottomly D, McWeeney SK, Wilmot B; McWeeney, Shannon K.	Bioinformatics (Oxford, England); Bioinformatics
26657893	PMC4722177	10.1093/pcp/pcv200	https://www.ncbi.nlm.nih.gov/pmc/articles/PMC4722177; https://www.ncbi.nlm.nih.gov/pmc/articles/PMC4722177/; http://www.ncbi.nlm.nih.gov/pubmed/26657893	HRGRN: A Graph Search-Empowered Integrative Database of Arabidopsis Signaling Transduction, Metabolism and Gene Regulation Networks; HRGRN: A Graph Search-Empowered Integrative Database of Arabidopsis Signaling Transduction, Metabolism and Gene Regulation Networks.	Y?	Y	Y	INTEGRATED	INTEGRATED	HRGRN	http://plantgrn.noble.org/hrgrn/		Neo4j	HRGRN, an integrative database of Arabidopsis molecular networks	inlcuded: an integrated GDB for Arabidopsis molecular networks	Graph database; Plant signal transduction; Graph search; Gene regulatory network; Biological network; Metabolic pathway	Plant signal transduction	Gene Regulatory Networks; Databases, Genetic; Arabidopsis Proteins [genetics]; Signal Transduction; Internet; Software; Algorithms; Arabidopsis [genetics]	2016 Jan; 2016-01	Li, Jun; Liu, Tingsong; Dai, Xinbin; Dai X, Li J, Liu T, Zhao PX; Zhao, Patrick Xuechun	Plant & cell physiology; Plant and Cell Physiology; Plant & Cell Physiology
26656740	PMC4684231	10.1371/journal.pone.0144578	https://www.ncbi.nlm.nih.gov/pmc/articles/PMC4684231; http://www.ncbi.nlm.nih.gov/pubmed/26656740; https://www.ncbi.nlm.nih.gov/pmc/articles/PMC4684231/	Property Graph vs RDF Triple Store: A Comparison on Glycan Substructure Search; Property Graph vs RDF Triple Store: A Comparison on Glycan Substructure Search.	N?	N	N	REVIEW	METHOD					provides a techinical comparison on GDB and RDF	excluded: out of scope		technical comparison	Computational Biology; Software; Information Storage and Retrieval; Polysaccharides [metabolism]; Molecular Structure; Databases, Factual	2015-12-14; 2015	Horlacher, Oliver; Mariethoz, Julien; Alocci D, Mariethoz J, Horlacher O, Bolleman JT, Campbell MP, Lisacek F; Bolleman, Jerven T.; Campbell, Matthew P.; Lisacek, Frederique; Alocci, Davide	PloS One; PLoS ONE; PloS one
26262393			https://pubmed.ncbi.nlm.nih.gov/26262393; http://www.ncbi.nlm.nih.gov/pubmed/26262393	Constructing a Graph Database for Semantic Literature-Based Discovery.; Constructing a Graph Database for Semantic Literature-Based Discovery	N	N	N	METHOD	METHOD	SemMedDB			Neo4j	A database for semantic relations between biomedical concepts extracted with SemRep from Medline	excluded: out of scope		semantic search, text mining	Semantics; Natural Language Processing; Periodicals as Topic; Database Management Systems; Data Mining [methods]; Terminology as Topic; Machine Learning; Vocabulary, Controlled; Databases, Factual	2015	Dinevski, Dejan; Kastrin, Andrej; Hristovski D, Kastrin A, Dinevski D, Rindflesch TC; Rindflesch, Thomas C.; Hristovski, Dimitar	Studies in Health Technology and Informatics; Studies in health technology and informatics
25520553	PMC4260769	10.4137/CIN.S13895	https://www.ncbi.nlm.nih.gov/pmc/articles/PMC4260769/; https://www.ncbi.nlm.nih.gov/pmc/articles/PMC4260769; http://www.ncbi.nlm.nih.gov/pubmed/25520553	Semantically Linking In Silico Cancer Models; Semantically linking in silico cancer models.; Semantically linking in silico cancer models	Y	Y	Y	METHOD	METHOD	GraphGist	http://gist.neo4j.org/6038a7b526bfa48da2c0	not maintained	Neo4j	A GDB-based system to integrate cancer computational models encoded in the TumorML format	included: an integrated GDB for cancer computational models	property graphs; model exploration; in silico oncology; tumor modeling; neo4j	Biomedicine:Cancer		2014; 2014-12-08	Deisboeck, Thomas S.; Johnson, David; Wang, Zhihui; Quaiser, Tom; Johnson D, Connor AJ, McKeever S, Wang Z, Deisboeck TS, Quaiser T, Shochat E; Connor, Anthony J; Deisboeck, Thomas S; McKeever, Steve; Connor, Anthony J.; Shochat, Eliezer	Cancer Informatics; Cancer informatics
19834159		10.1109/TVCG.2009.108	https://pubmed.ncbi.nlm.nih.gov/19834159; http://www.ncbi.nlm.nih.gov/pubmed/19834159	"Search, show context, expand on demand": supporting large graph exploration with degree-of-interest.; "Search, show context, expand on demand": supporting large graph exploration with degree-of-interest	N	N	N	METHOD	METHOD					A demonstration of the use of Furnas' original degree of interest function to extract useful contextual subgraphs form graphs and visualize them	excluded: out of scope		technical		2009-12; 2009 Nov-Dec	van Ham, Frank; Perer, Adam; van Ham F, Perer A	IEEE transactions on visualization and computer graphics
36776967	PMC9908962	10.3389/fphys.2023.1076533	https://www.ncbi.nlm.nih.gov/pmc/articles/PMC9908962; https://doi.org/10.3389/fphys.2023.1076533	Virtual Fly Brain—An interactive atlas of the Drosophila nervous system	N	N	N	INTEGRATED	INTEGRATED	VFB-KB	https://github.com/VirtualFlyBrain	yes	Neo4j	A web application & API for 3D images of neurons and brain regions, connectomics, transcriptomics and reagent expression data covering the whole CNS in both larva and adult.	excluded: out of scope	atlas; ontology; transcriptomics; connectomics; drosophila; FAIR; neurobiology	Drosophila nervous system		2023 Jan 26	Court R, Costa M, Pilgrim C, Millburn G, Holmes A, McLachlan A, Larkin A, Matentzoglu N, Kir H, Parkinson H, Brown NH, O’Kane CJ, Armstrong JD, Jefferis GS, Osumi-Sutherland D	Frontiers in Physiology
36823319	PMC10011132	10.1038/s41588-023-01327-9	https://www.ncbi.nlm.nih.gov/pmc/articles/PMC10011132; https://doi.org/10.1038/s41588-023-01327-9	Network expansion of genetic associations defines a pleiotropy map of human cell biology	Y	Y	Y	INTEGRATED	INTEGRATED	OTAR interactome	ftp://ftp.ebi.ac.uk/pub/databases/intact/various/ot_graphdb/current)		Neo4j	Integrated resource + graph-based analytics	included: shows an illustrative example for the PPI-based resources and graph-based methods applied.		general biomed; inflammatory bowel disease	Cell Biology; Genetic Association Studies [methods]; Phenotype; Disease [genetics]; Autoimmune Diseases [genetics]; Ubiquitination [genetics]; RNA Processing, Post-Transcriptional [genetics]; Humans; Drug Repositioning [methods]; Cells [metabolism]; Inflammatory Bowel Diseases [genetics]; Genome-Wide Association Study; Genetic Pleiotropy	2023 Feb 23	Barrio-Hernandez I, Schwartzentruber J, Shrivastava A, del-Toro N, Gonzalez A, Zhang Q, Mountjoy E, Suveges D, Ochoa D, Ghoussaini M, Bradley G, Hermjakob H, Orchard S, Dunham I, Anderson CA, Porras P, Beltrao P	Nature Genetics
36855134	PMC9972634	10.1186/s12967-023-04011-y	https://www.ncbi.nlm.nih.gov/pmc/articles/PMC9972634; https://doi.org/10.1186/s12967-023-04011-y	Precision information extraction for rare disease epidemiology at scale	N	N	N	INTEGRATED	METHOD	EpiPipeline4RD			Neo4j	A pipeline using ML to develop a corpus of rare diseases	excluded: out of scope		epidemiology; rare diseases	Rare Diseases [diagnosis]; Cholestasis; Public Health; Humans; Information Storage and Retrieval; Acidosis, Lactic	2023 Feb 28	Kariampuzha WZ, Alyea G, Qu S, Sanjak J, Mathé E, Sid E, Chatelaine H, Yadaw A, Xu Y, Zhu Q	Journal of Translational Medicine
36772264	PMC9920032	10.3390/s23031223	https://www.ncbi.nlm.nih.gov/pmc/articles/PMC9920032; https://doi.org/10.3390/s23031223	An Improved DDPG and Its Application in Spacecraft Fault Knowledge Graph	N	N	N	OTHERS	OTHERS					A deep deterministic policy gradient (DDPG) algorithm for spacecraft fault	excluded: out of scope	representation learning; relational reasoning; knowledge graph; deep reinforcement learning			2023 Jan 20	Xing X, Wang S, Liu W	Sensors (Basel, Switzerland)
36777631	PMC9908338	10.1155/2023/2088698	https://doi.org/10.1155/2023/2088698; https://www.ncbi.nlm.nih.gov/pmc/articles/PMC9908338	Combining the External Medical Knowledge Graph Embedding to Improve the Performance of Syndrome Differentiation Model	N	N	N	METHOD	METHOD	TCMKG			Neo4j	sympthom - syndrome predicting system (EHR data)	excluded: out of scope				2023 Feb 1	Ye Q, Yang R, Cheng CL, Peng L, Lan Y	Evidence-based Complementary and Alternative Medicine : eCAM
36694161	PMC9875417	10.1186/s12911-023-02115-5	https://www.ncbi.nlm.nih.gov/pmc/articles/PMC9875417; https://doi.org/10.1186/s12911-023-02115-5	Interoperability of heterogeneous health information systems: a systematic literature review	N	N	N	REVIEW	REVIEW					A review on the interoperability requirements for heterogeneous health information systems	excluded: out of scope	Interoperability; Electronic health record; Health information systems; Requirements; Heterogeneous		Health Information Systems; Electronic Health Records; Systematized Nomenclature of Medicine; Humans	2023 Jan 24	Torab-Miandoab A, Samad-Soltani T, Jodati A, Rezaei-Hachesu P	BMC Medical Informatics and Decision Making
36693887	PMC9873614	10.1038/s41597-022-01886-2	https://www.ncbi.nlm.nih.gov/pmc/articles/PMC9873614; https://doi.org/10.1038/s41597-022-01886-2	Brain Data Standards - A method for building data-driven cell-type ontologies	Y	Y	Y	ONTOLOGY	ONTOLOGY	neo4j2owl	https://github.com/VirtualFlyBrain/neo4j2owl		Neo4j	pipeline to develop cell type ontology for brain tissues	inlcuded: a tool to develop ontologies related to brain data, backed by a GDB		NNDs	Biological Ontologies; Callithrix; Mice; Brain; Humans; Data Collection [standards]; Animals	2023 Jan 24	Tan SZ, Kir H, Aevermann BD, Gillespie T, Harris N, Hawrylycz MJ, Jorstad NL, Lein ES, Matentzoglu N, Miller JA, Mollenkopf TS, Mungall CJ, Ray PL, Sanchez RE, Staats B, Vermillion J, Yadav A, Zhang Y, Scheuermann RH, Osumi-Sutherland D	Scientific Data
36181380	PMC9841296	10.1111/cts.13431	https://www.ncbi.nlm.nih.gov/pmc/articles/PMC9841296; https://doi.org/10.1111/cts.13431	Artificial intelligence in pharmacology research and practice	N	N	N	REVIEW	REVIEW					it is a mini-review on AI/ ML for pharmacology	excluded: out of scope			Natural Language Processing; Artificial Intelligence; Humans	2022 Oct 17	van der Lee M, Swen JJ	Clinical and Translational Science
36454018	PMC9825523	10.1093/nar/gkac1031	https://www.ncbi.nlm.nih.gov/pmc/articles/PMC9825523; https://doi.org/10.1093/nar/gkac1031	GeneFriends: gene co-expression databases and tools for humans and model organisms	Y	Y	Y	INTEGRATED	INTEGRATED	GeneFriends	http://www.genefriends.org	yes	Neo4j	gene co-expression database	included: a GDB for gene expression			Gene Regulatory Networks; Databases, Genetic; RNA; Sequence Analysis, RNA; Gene Expression Profiling; Humans; Animals	2022 Dec 1	Raina P, Guinea R, Chatsirisupachai K, Lopes I, Farooq Z, Guinea C, Solyom CA, de Magalhães JP; Raina P, Guinea R, Chatsirisupachai K, Lopes I, Farooq Z, Guinea C, Solyom CA, de Magalhães JP	Nucleic Acids Research
36243959	PMC9825460	10.1093/nar/gkac821	https://www.ncbi.nlm.nih.gov/pmc/articles/PMC9825460; https://doi.org/10.1093/nar/gkac821	TWAS Atlas: a curated knowledgebase of transcriptome-wide association studies	Y	Y	Y	INTEGRATED	INTEGRATED	TWAS Atlas	https://ngdc.cncb.ac.cn/twas/		Neo4j	manually colected gene–trait associations, single nucleotide polymorphism (SNP)–gene associations	included: Describes a manually curated knowledge base of transcriptome-wide association studies.			Knowledge Bases; Phenotype; Polymorphism, Single Nucleotide; Transcriptome [genetics]; Quantitative Trait Loci; Humans; Genetic Predisposition to Disease; Genome-Wide Association Study [methods]	2022 Oct 16	Lu M, Zhang Y, Yang F, Mai J, Gao Q, Xu X, Kang H, Hou L, Shang Y, Qain Q, Liu J, Jiang M, Zhang H, Bu C, Wang J, Zhang Z, Zhang Z, Zeng J, Li J, Xiao J	Nucleic Acids Research
36305870	PMC9825457	10.1093/nar/gkac939	https://www.ncbi.nlm.nih.gov/pmc/articles/PMC9825457; https://doi.org/10.1093/nar/gkac939	RiboXYZ: a comprehensive database for visualizing and analyzing ribosome structures	N	N	N	INTEGRATED	INTEGRATED	RiboXYZ	https://ribosome.xyz		Neo4j	biochemical resource	excluded: no GDB use			Molecular Biology; Binding Sites; Ribosomes [chemistry]; Databases, Factual; RNA [chemistry]; Proteins [chemistry]	2022 Oct 28	Kushner A, Petrov AS, Dao Duc K; Kushner A, Petrov AS, Dao Duc K	Nucleic Acids Research
36169223	PMC9825421	10.1093/nar/gkac831	https://doi.org/10.1093/nar/gkac831; https://www.ncbi.nlm.nih.gov/pmc/articles/PMC9825421	GotEnzymes: an extensive database of enzyme parameter predictions	N	N	N	INTEGRATED	INTEGRATED	GotEnzymes	https://metabolicatlas.org/gotenzymes			a knowledge base for the metadata from research devices along with the produced data	excluded: out of scope		data management	Enzymes [chemistry]; Artificial Intelligence; Databases, Factual	2022 Sep 28	Li F, Chen Y, Anton M, Nielsen J	Nucleic Acids Research
36617065	PMC9824845	10.3390/s23010468	https://doi.org/10.3390/s23010468; https://www.ncbi.nlm.nih.gov/pmc/articles/PMC9824845	Establishing Reliable Research Data Management by Integrating Measurement Devices Utilizing Intelligent Digital Twins	N	N	N	METHOD	METHOD					digital twins and daat integration tools	excluded: out of scope	research 4.0; cyber–physical system; ontology; sensor data; knowledge graph; FAIR; research data management; digital twin		Metadata; Digital Technology; Data Management; Intelligence; Records	2023 Jan 1	Lehmann J, Schorz S, Rache A, Häußermann T, Rädle M, Reichwald J	Sensors (Basel, Switzerland)
36621289	PMC9807269	10.1016/j.compbiolchem.2022.107808	https://doi.org/10.1016/j.compbiolchem.2022.107808; https://www.ncbi.nlm.nih.gov/pmc/articles/PMC9807269	Extraction of knowledge graph of Covid-19 through mining of unstructured biomedical corpora	N	N	N	INTEGRATED	INTEGRATED		no information about availability given		Neo4j	A knolwedge base from multiple recources for COVID-19	excluded: resource not available	BERT; Biomedical Named Entity Recognition (BioNER); Relation Extraction (RE); Knowledge graph; Representation learning; BiLSTM	COVID-19	COVID-19; Data Mining [methods]; Humans; Pattern Recognition, Automated	2023 Jan 2	Gajendran S, Manjula D, Sugumaran V, Hema R	Computational Biology and Chemistry
36601624	PMC9806718	10.1093/braincomms/fcac322	https://doi.org/10.1093/braincomms/fcac322; https://www.ncbi.nlm.nih.gov/pmc/articles/PMC9806718	Establishing ground truth in the traumatic brain injury literature: if replication is the answer, then what are the questions?	N	N	N	OTHERS	OTHERS				Neo4j	semantic knowledgebase for publications on brain injury	excluded: out of scope	reproducibility; replication crisis; meta-science; traumatic brain injury; citation network			2022 Dec 8	Priestley DR, Staph J, Koneru SD, Rajtmajer SM, Cwiek A, Vervoordt S, Hillary FG	Brain Communications
36600882	PMC9797490	10.1093/ehjopen/oeac069	https://www.ncbi.nlm.nih.gov/pmc/articles/PMC9797490; https://doi.org/10.1093/ehjopen/oeac069	NT-proBNP and stem cell factor plasma concentrations are independently associated with cardiovascular outcomes in end-stage renal disease hemodialysis patients	N	N	N	OTHERS	OTHERS	FHF-GKBox	not available		Neo4j	a neo4j instance is used for integration of the protein–disease and protein–protein relationships in the fight heart-failure graph knowlegde box (FHF-GKBox), but no further details (url, accessibility, updates etc.) are provided on the neo4j resource; a knowledge base for cardivascular, with OLINK proteins	excluded: resource not available	Cardiovascular; Stem cell factor; NT-proBNP; Chronic hemodialysis; Prognosis	disease-specific: cardiovascular		2022 Nov 9	Rossignol P, Duarte K, Bresso E, A Å, Devignes MD, Eriksson N, Girerd N, Glerup R, Jardine AG, Holdaas H, Lamiral Z, Leroy C, Massy Z, März W, Krämer B, Wu PH, Schmieder R, Soveri I, Christensen JH, Svensson M, Zannad F, Fellström B	European Heart Journal Open
36326815	PMC9673000	10.2196/35709	https://www.ncbi.nlm.nih.gov/pmc/articles/PMC9673000; https://doi.org/10.2196/35709	The Application of Graph Theoretical Analysis to Complex Networks in Medical Malpractice in China: Qualitative Study	N	N	N	OTHERS	OTHERS				Neo4j	A resource for tracking malpractice in China	excluded: out of scope	health systems; scale-free network; hub nodes; patient safety management; medical malpractice; complex network			2022 Nov 3	Dong S, Shi C, Zeng W, Jia Z, Dong M, Xiao Y, Li G	JMIR Medical Informatics
36368948	PMC9652854	10.1186/s12859-022-05026-w	https://www.ncbi.nlm.nih.gov/pmc/articles/PMC9652854; https://doi.org/10.1186/s12859-022-05026-w	DIAMIN: a software library for the distributed analysis of large-scale molecular interaction networks	Y?	Y	N	SOFTWARE	SOFTWARE				Neo4j	A distributed computing java-based library for biological networks	excluded: out of scope	Big data analytics; Biological networks; Molecular interactions; Large scale networks		Software; Algorithms; Computational Biology [methods]; Gene Library; Databases, Factual	2022 Nov 11	Di Rocco L, Ferraro Petrillo U, Rombo SE	BMC Bioinformatics
36388397	PMC9650434	10.3389/frai.2022.1051182	https://www.ncbi.nlm.nih.gov/pmc/articles/PMC9650434; https://doi.org/10.3389/frai.2022.1051182	Editorial: Biomedical informatics applications in rare diseases	N	N	N	OTHERS	OTHERS					An editorial on several talks from BIBM 2021 on rare disease - one using a neo4j implementation	excluded: out of scope	natural language processing (NLP); knowledge graph (KG); data integration; rare disease (RD); clinical decision support (CDS)			2022 Oct 27	Zhu Q, Chen YZ, Xu Y	Frontiers in Artificial Intelligence
36320897	PMC9596238	10.1155/2022/6807484	https://doi.org/10.1155/2022/6807484; https://www.ncbi.nlm.nih.gov/pmc/articles/PMC9596238	Semantic Web in Healthcare: A Systematic Literature Review of Application, Research Gap, and Future Research Avenues	N	N	N	REVIEW	REVIEW				Neo4j; Virtuoso; RDF; ArangoDB	A systematic review on GDBs including the benefits and limitations of different approaches. It also discusses the various tools and software available for working with GDBs, as well as the challenges associated with integrating data from multiple sources.	excluded: out of scope		healthcare	Health Personnel; Delivery of Health Care; Decision Making; Humans; Health Services; Semantic Web	2022 Oct 18	Haque AK, Arifuzzaman BM, Siddik SA, Kalam A, Shahjahan TS, Saleena TS, Alam M, Islam MR, Ahmmed F, Hossain MJ	International Journal of Clinical Practice
36711546	PMC9882000	10.1101/2023.01.05.522941	https://www.ncbi.nlm.nih.gov/pmc/articles/PMC9882000; https://doi.org/10.1101/2023.01.05.522941	Hetnet connectivity search provides rapid insights into how two biomedical entities are related	Y	Y	N	INTEGRATED	INTEGRATED	Hetnet	https://neo4j.het.io		Neo4j	A KG for heterogeneous relationships and data types in systems biology	excluded: preprint		knowledge base		2023 Jan 7	Himmelstein DS, Zietz M, Rubinetti V, Kloster K, Heil BJ, Alquaddoomi F, Hu D, Nicholson DN, Hao Y, Sullivan BD, Nagle MW, Greene CS	bioRxiv
36674072	PMC9859143	10.3390/ijerph20021317	https://doi.org/10.3390/ijerph20021317; https://www.ncbi.nlm.nih.gov/pmc/articles/PMC9859143	Infant Low Birth Weight Prediction Using Graph Embedding Features	N?	N	N	INTEGRATED	INTEGRATED				Neo4j	A knowledge base on predicting/ evaluating the clinical status of newborns using clinical features, including infant birth weight	excluded: out of scope	birth weight prediction; healthcare; topological features; knowledge graph; low birth weight	clinical evaluation of newborns	Birth Weight; Parturition; Mothers; Infant; Humans; Female; Pregnancy; Infant, Low Birth Weight; Cohort Studies; Infant, Newborn	2023 Jan 11	Khan W, Zaki N, Ahmad A, Bian J, Ali L, Mehedy Masud M, Ghenimi N, Ahmed LA	International Journal of Environmental Research and Public Health
36658254	PMC9851594	10.1038/s41598-023-27743-9	https://www.ncbi.nlm.nih.gov/pmc/articles/PMC9851594; https://doi.org/10.1038/s41598-023-27743-9	Semantic wikis as flexible database interfaces for biomedical applications	N	N	N	OTHERS	OTHERS	tsv2smw	https://github.com/mfalda/tsv2swm			It focuses on a new text-mining tool designed for biomedical research	excluded: out of scope		text-mining for biomedical area	Databases, Factual; Semantics; Software	2023 Jan 19	Falda M, Atzori M, Corbetta M	Scientific Reports
36542426	PMC9813822	10.2196/40534	https://www.ncbi.nlm.nih.gov/pmc/articles/PMC9813822; https://doi.org/10.2196/40534	Natural Language Processing and Graph Theory: Making Sense of Imaging Records in a Novel Representation Frame	N	N	N	METHOD	METHOD				Neo4j	It discusses the use of graph theory in representing imaging records and introduces a novel representation frame using natural language processing and graph theory	excluded: out of scope	resource planning.; radiology reports; deep learning; NLP; date extraction; graph theory; temporal referrals; health care information system; radiology; imaging record	NPL for imaging data		2022 Dec 21	Binsfeld Gonçalves L, Nesic I, Obradovic M, Stieltjes B, Weikert T, Bremerich J	JMIR Medical Informatics
35819939	PMC9805296	10.1021/acs.chemrestox.2c00074	https://doi.org/10.1021/acs.chemrestox.2c00074; https://www.ncbi.nlm.nih.gov/pmc/articles/PMC9805296	Automating Predictive Toxicology Using ComptoxAI	N	N	N	OTHERS	OTHERS					A knowledge base and graph-based analytics approach for taxicology	excluded: out of scope			Toxicology; Quantitative Structure-Activity Relationship; Artificial Intelligence; Computational Biology; Databases, Factual	2022 Jul 12	Romano JD, Hao Y, Moore JH, Penning TM	Chemical research in toxicology
36554210	PMC9777930	10.3390/e24121805	https://www.ncbi.nlm.nih.gov/pmc/articles/PMC9777930; https://doi.org/10.3390/e24121805	Complex Knowledge Base Question Answering for Intelligent Bridge Management Based on Multi-Task Learning and Cross-Task Constraints	N	N	N	OTHERS	OTHERS					It discusses the use of multi-task learning and cross-task constraints to build a complex knowledge base question answering system for intelligent bridge management	excluded: out of scope	cross-task constraints; bridge management; knowledge base question answering; multi-task learning; complex question	bridge management		2022 Dec 10	Yang X, Yang J, Li R, Li H, Zhang H, Zhang Y	Entropy
36532790	PMC9742041	10.1007/s10639-022-11479-6	https://www.ncbi.nlm.nih.gov/pmc/articles/PMC9742041; https://doi.org/10.1007/s10639-022-11479-6	Towards intelligent E-learning systems	N	N	N	OTHERS	OTHERS					Reviews the intelligent e-learning systems using various technologies such as AI, NNs, and fuzzy logic	excluded: out of scope	Smart learning; E-learning system; Big data; Personalized earning			2022 Dec 12	Liu M, Yu D	Education and Information Technologies
36433613	PMC9692741	10.3390/s22229021	https://www.ncbi.nlm.nih.gov/pmc/articles/PMC9692741; https://doi.org/10.3390/s22229021	A Dynamic Deployment Method of Security Services Based on Malicious Behavior Knowledge Base	N	N	N	OTHERS	OTHERS					development of a dynamic deployment method of security services based on a malicious behavior knowledge base	excluded: out of scope	service function chain; attack detection; security service; malicious behavior knowledge base	security service	Knowledge Bases; Computer Security	2022 Nov 21	Guo Q, Li M, Wang W, Liu Y	Sensors (Basel, Switzerland)
36359679	PMC9689069	10.3390/e24111589	https://doi.org/10.3390/e24111589; https://www.ncbi.nlm.nih.gov/pmc/articles/PMC9689069	Bearing Fault Diagnosis Method Based on Convolutional Neural Network and Knowledge Graph	N	N	N	OTHERS	OTHERS					development of a bearing fault diagnosis method based on a convolutional neural network and a knowledge graph	excluded: out of scope	fault diagnosis; attention mechanism; knowledge graph; convolutional neural network	fault diagnosis		2022 Nov 2	Li Z, Li Y, Sun Q, Qi B	Entropy
36251274	PMC9575582	10.1093/gigascience/giac089	https://doi.org/10.1093/gigascience/giac089; https://www.ncbi.nlm.nih.gov/pmc/articles/PMC9575582	CORAL: A framework for rigorous self-validated data modeling and integrative, reproducible data analysis	Y	Y	Y	ONTOLOGY	ONTOLOGY	CORAL	https://github.com/jmchandonia/CORAL		ArangoDB	it discusses a framework for integrating and analyzing complex biological data.	included: Discusses the content integration in GDB in conenction to FAIR principles.	contexton; FAIR data; data management; data analysis; Jupyter; provenance; microtype	general biomed	Anthozoa; Animals; Data Analysis	2022 Oct 17	Novichkov PS, Chandonia JM, Arkin AP	GigaScience
36212894	PMC9525233	10.1007/s12652-022-04427-2	https://www.ncbi.nlm.nih.gov/pmc/articles/PMC9525233; https://doi.org/10.1007/s12652-022-04427-2	Data mining methodology for obtaining epidemiological data in the context of road transport systems	N	N	N	OTHERS	OTHERS					focuses on the application of data mining methods to obtain epidemiological data related to road transport systems.	excluded: out of scope	COVID-19; Contact patterns; Data mining; Intelligent transport systems; Network epidemiology	epidemiological data		2022 Oct 1	Cristóbal T, Quesada-Arencibia A, de Blasio GS, Padrón G, Alayón F, García CR	Journal of Ambient Intelligence and Humanized Computing
36304325	PMC9580872	10.3389/fbinf.2022.958378	https://www.ncbi.nlm.nih.gov/pmc/articles/PMC9580872; https://doi.org/10.3389/fbinf.2022.958378	The druggable genome: Twenty years later	N?	N	N	REVIEW	REVIEW					reviews approaches and provides several GDBs examples on understanding the druggable genome , particularly in the context of identifying key proteins and pathways involved in disease and drug response	excluded: out of scope	druggability; drug target identification; artificial intelligence; knowledge graph; druggable genome; tractability	druggable genome (subset of genes that encode for proteins that can be targeted by drugs)		2022 Sep 30	Radoux CJ, Vianello F, McGreig J, Desai N, Bradley AR	Frontiers in Bioinformatics
36175836	PMC9520835	10.1186/s12859-022-04932-3	https://doi.org/10.1186/s12859-022-04932-3; https://www.ncbi.nlm.nih.gov/pmc/articles/PMC9520835	RTX-KG2: a system for building a semantically standardized knowledge graph for translational biomedicine	Y	Y	Y	INTEGRATED	INTEGRATED	RTX-KG2	https://github.com/RTXteam/RTX-KG2		Neo4j	creates a knowledge graph that integrates data from multiple sources in a standardized way.	included: Presents a recent example of a knowledge base integrating multiple resources available in biomedical standards.	Knowledge graph; Biomedical knowledge integration; Semantic normalization	translational medicine	Semantics; Pattern Recognition, Automated; Software; Translational Science, Biomedical; Knowledge	2022 Sep 29	Wood EC, Glen AK, Kvarfordt LG, Womack F, Acevedo L, Yoon TS, Ma C, Flores V, Sinha M, Chodpathumwan Y, Termehchy A, Roach JC, Mendoza L, Hoffman AS, Deutsch EW, Koslicki D, Ramsey SA	BMC Bioinformatics
36173162		10.1002/pro.4439	https://www.ncbi.nlm.nih.gov/pmc/articles/PMC9517934; https://doi.org/10.1002/pro.4439	PDBe and PDBe‐KB: Providing high‐quality, up‐to‐date and integrated resources of macromolecular structures to support basic and applied research and education; PDBe and PDBe‐KB: Providing high‐quality, up‐to‐date and integrated resources of macromolecular structures to support basic and applied research and education	YY	Y	Y	INTEGRATED	INTEGRATED	PDBe-KB	https://www.ebi.ac.uk/pdbe/pdbe-kb/		Neo4j	describes the GDB components for the Protein Data Bank in Europe	included: showcasts the advantages for GDB on large-scale and known protein resources.	structural biology; databases; bioinformatics; protein data bank	protein	Databases, Protein; Nucleic Acids; Protein Conformation; Europe; Proteins [chemistry]	2022 Sep 28	Varadi M, Anyango S, Appasamy SD, Armstrong D, Bage M, Berrisford J, Choudhary P, Bertoni D, Deshpande M, Leines GD, Ellaway J, Evans G, Gaborova R, Gupta D, Gutmanas A, Harrus D, Kleywegt GJ, Bueno WM, Nadzirin N, Nair S, Pravda L, Afonso MQ, Sehnal D, Tanweer A, Tolchard J, Abrams C, Dunlop R, Velankar S	Protein Science : A Publication of the Protein Society
36236353	PMC9573438	10.3390/s22197253	https://www.ncbi.nlm.nih.gov/pmc/articles/PMC9573438; https://doi.org/10.3390/s22197253	A Kamm’s Circle-Based Potential Risk Estimation Scheme in the Local Dynamic Map Computation Enhanced by Binary Decision Diagrams	N	N	N	OTHERS	OTHERS					proposes a method for potential risk estimation in dynamic systems using Kamm's circle and binary decision diagrams	excluded: out of scope	binary decision diagrams; local dynamic map; Geohash; collision avoidance; Kamm’s/traction circle; cooperative ITS; branching programs		Reactive Oxygen Species; Risk Factors	2022 Sep 24	Kumar A, Wagatsuma H	Sensors (Basel, Switzerland)
36129923	PMC9491590	10.1371/journal.pone.0274164	https://doi.org/10.1371/journal.pone.0274164; https://www.ncbi.nlm.nih.gov/pmc/articles/PMC9491590	Knowledge graph of alpine skiing events: A focus on meteorological conditions	N	N	N	OTHERS	OTHERS					A KG of alpine skiing events	excluded: out of scope			Pattern Recognition, Automated; Meteorology; Athletic Injuries; Skiing; Humans; Seasons	2022 Sep 21	Tang W, Zhang X, Feng D, Wang Y, Ye P, Qu H	PLoS ONE
36204454	PMC9531751	10.3389/frma.2022.990921	https://www.ncbi.nlm.nih.gov/pmc/articles/PMC9531751; https://doi.org/10.3389/frma.2022.990921	Impact of supervisors' research style on young biomedical scientists' capacity development as measured by REDi, a novel index of crossdisciplinarity	N	N	N	OTHERS	OTHERS					A study on Research Diversity Index (REDi)	excluded: out of scope	diachronic effect; correlation analysis; funding; Research Diversity Index (REDi); research activities; collaborative networks			2022 Sep 20	Hashiguchi A, Hamada H, Takahashi S, Honda K	Frontiers in Research Metrics and Analytics
36158572	PMC9494275	10.3389/fmolb.2022.962799	https://doi.org/10.3389/fmolb.2022.962799; https://www.ncbi.nlm.nih.gov/pmc/articles/PMC9494275	Overview of methods for characterization and visualization of a protein–protein interaction network in a multi-omics integration context	Y	Y	Y	REVIEW	REVIEW				Neo4j	A recent review on PPI prediction and visualisation, including GDB approaches	included: it informs on GDB approaches for PPI prediction and visualisation	computational prediction; interactome; protein-protein interaction; graphic view; biological network; integrated strategies	PPI		2022 Sep 8	Robin V, Bodein A, Scott-Boyer MP, Leclercq M, Périn O, Droit A	Frontiers in Molecular Biosciences
36075956	PMC9458673	10.1038/s41598-022-19484-y	https://doi.org/10.1038/s41598-022-19484-y; https://www.ncbi.nlm.nih.gov/pmc/articles/PMC9458673	Using global navigation satellite systems for modeling athletic performances in elite football players	N	N	N	OTHERS	OTHERS					Modelling of athletic performances in elite football players	excluded: out of scope			Football [injuries]; Athletic Performance; Soccer; Acceleration	2022 Sep 8	Imbach F, Ragheb W, Leveau V, Chailan R, Candau R, Perrey S	Scientific Reports
36120162	PMC9473331	10.5210/ojphi.v14i1.12577	https://www.ncbi.nlm.nih.gov/pmc/articles/PMC9473331; https://doi.org/10.5210/ojphi.v14i1.12577	The Representation of Causality and Causation with Ontologies: A Systematic Literature Review	Y?	N	N	OTHERS	OTHERS					It is a systematic review for ontologies in systems biomedicine	excluded: out of scope	causation; knowledge representation; ontology; causality			2022 Sep 7	Sawesi S, Rashrash M, Dammann O	Online Journal of Public Health Informatics
36147662	PMC9464643	10.1016/j.csbj.2022.08.061	https://doi.org/10.1016/j.csbj.2022.08.061; https://www.ncbi.nlm.nih.gov/pmc/articles/PMC9464643	The potential of a data centred approach & knowledge graph data representation in chemical safety and drug design	Y	Y	Y	REVIEW	REVIEW				Neo4j	It is a recent overview on KGs in various phases of systems biomedicine	included: it can inform on recent trends as well as on Perspectives	Data integration; Toxicology; Drug design; Knowledge graph; Big data; Chemical safety	chemical, drug development		2022 Sep 5	Pavel A, Saarimäki LA, Möbus L, Federico A, Serra A, Greco D	Computational and Structural Biotechnology Journal
35161730	PMC8839111	10.3390/s22030985	https://doi.org/10.3390/s22030985; https://www.ncbi.nlm.nih.gov/pmc/articles/PMC8839111	Knowledge Graph Based Hard Drive Failure Prediction	N	N	N	OTHERS	OTHERS					Knowledge Graph Based Hard Drive Failure Prediction	excluded: out of scope	machine learning; reliability; predictive maintenance; failure prediction; knowledge graphs; hard drive		Semantics; Pattern Recognition, Automated; Reproducibility of Results; Machine Learning; Knowledge	2022 Jan 27	Chhetri TR, Kurteva A, Adigun JG, Fensel A	Sensors (Basel, Switzerland)
35103230	PMC8791650	10.1007/s12553-022-00639-w	https://www.ncbi.nlm.nih.gov/pmc/articles/PMC8791650; https://doi.org/10.1007/s12553-022-00639-w	Semantic interoperability in health records standards: a systematic literature review	N	N	N	REVIEW	REVIEW					a comprehensive systematic literature review of semantic interoperability in electronic health records	excluded: out of scope	Health standard; EHR; Health record; Semantic interoperability; Systematic review			2022 Jan 26	de Mello BH, Rigo SJ, da Costa CA, da Rosa Righi R, Donida B, Bez MR, Schunke LC	Health and Technology
35052486	PMC8774942	10.3390/genes13010146	https://doi.org/10.3390/genes13010146; https://www.ncbi.nlm.nih.gov/pmc/articles/PMC8774942	Gene Network of Susceptibility to Atypical Femoral Fractures Related to Bisphosphonate Treatment	Y?	N	N	INTEGRATED	INTEGRATED	AFFNET	https://compgen.bio.ub.edu/AFFgenes/		Neo4j	A gene network for atypical femoral fractures.	excluded: resource not available	bisphosphonates; WES; atypical femoral fractures	genomics; atypical femoral fractures	Osteoporosis, Postmenopausal [drug therapy]; Gene Regulatory Networks; Aged; Femoral Fractures [etiology]; Bone Density Conservation Agents [adverse effects]; Diphosphonates [adverse effects]; Case-Control Studies; Gene Expression Profiling; Humans; Female; Gene Expression Regulation [drug effects]	2022 Jan 14	Garcia-Giralt N, Roca-Ayats N, Abril JF, Martinez-Gil N, Ovejero D, Castañeda S, Nogues X, Grinberg D, Balcells S, Rabionet R	Genes
35111920	PMC8771769	10.7717/peerj-cs.835	https://www.ncbi.nlm.nih.gov/pmc/articles/PMC8771769; https://doi.org/10.7717/peerj-cs.835	The role of software in science: a knowledge graph-based analysis of software mentions in PubMed Central	N	N	N	OTHERS	OTHERS					a knowledge graph-based analysis of software mentions in PubMed Central	excluded: out of scope	Knowledge graph; Software mention; Software citation; Named entity recognition			2022 Jan 14	Schindler D, Bensmann F, Dietze S, Krüger F	PeerJ Computer Science
34867075	PMC8629732	10.1007/s10664-021-10063-9	https://doi.org/10.1007/s10664-021-10063-9; https://www.ncbi.nlm.nih.gov/pmc/articles/PMC8629732; https://www.ncbi.nlm.nih.gov/pmc/articles/PMC8629732/	Enjoy your observability: an industrial survey of microservice tracing and analysis; Enjoy your observability: an industrial survey of microservice tracing and analysis.	N	N	N	METHOD	METHOD					survey on technical features for microservice in cloud; a survey of microservice tracing and analysis	excluded: out of scope	Tracing; Microservice; Industrial survey; Logging	Survey, microservice in cloud		2021 Nov 30	Peng, Xin; Li B, Peng X, Xiang Q, Wang H, Xie T, Sun J, Liu X; Wang, Hanzhang; Liu, Xuanzhe; Li, Bowen; Sun, Jun; Xiang, Qilin; Xie, Tao	Empirical Software Engineering
34779043	PMC8740842	10.1002/pro.4239	https://www.ncbi.nlm.nih.gov/pmc/articles/PMC8740842; https://doi.org/10.1002/pro.4239	The importance of residue‐level filtering and the Top2018 best‐parts dataset of high‐quality protein residues	N	N	N	OTHERS	OTHERS					a residue-level filtering for protein residues datasets	excluded: out of scope	structure validation; structural bioinformatics; Zenodo; protein library; reference data		Databases, Protein; Crystallography, X-Ray; Software; Protein Conformation; Models, Molecular; Algorithms; Computational Biology; Proteins [chemistry]	2021 Nov 29	Williams CJ, Richardson DC, Richardson JS	Protein Science : A Publication of the Protein Society
34824199	PMC8617287	10.1038/s41467-021-27138-2	https://www.ncbi.nlm.nih.gov/pmc/articles/PMC8617287/; https://www.ncbi.nlm.nih.gov/pmc/articles/PMC8617287	Network medicine for disease module identification and drug repurposing with the NeDRex platform; Network medicine for disease module identification and drug repurposing with the NeDRex platform.	Y	Y	Y	INTEGRATED	INTEGRATED	NeDRexDB	http://neo4j.nedrex.net/		Neo4j	Describes an integrated framework that supports network-based analytics for disease module identification and drug repurposing	included: a solid example of a comprehensive integrative platform implementings several network-based algorithms on the top of the KG to facilitate network-based analysis and exploration of integrated content		drug repurposing	Workflow; Knowledge Bases; Disease [classification]; Humans; Drug Repositioning [methods]; Algorithms; Computational Biology; Databases, Factual	2021 Nov 25; 2021-11-25	Sadegh S, Skelton J, Anastasi E, Bernett J, Blumenthal DB, Galindez G, Salgado-Albarrán M, Lazareva O, Flanagan K, Cockell S, Nogales C, Casas AI, Schmidt HH, Baumbach J, Wipat A, Kacprowski T; Lazareva, Olga; Nogales, Cristian; Kacprowski, Tim; Blumenthal, David B.; Anastasi, Elisa; Galindez, Gihanna; Salgado-Albarrán, Marisol; Schmidt, Harald H. H. W.; Bernett, Judith; Flanagan, Keith; Casas, A…	Nature Communications
34840425	PMC8611254	10.1007/s10980-021-01374-9	https://www.ncbi.nlm.nih.gov/pmc/articles/PMC8611254; https://www.ncbi.nlm.nih.gov/pmc/articles/PMC8611254/; https://doi.org/10.1007/s10980-021-01374-9	Introducing a flat ontology into landscape research: a case study of water governance experiments in South Africa.; Introducing a flat ontology into landscape research: a case study of water governance experiments in South Africa	N	N	N	METHOD	METHOD				ArangoDB	Introducing a flat-ontology approach for water experiment gouvernance; an ontology for landscapes	excluded: out of scope	Environmental sustainability; Politics of nature (PoN); Political ontology; Integrated water resource management; Collaborative planning; Actor network theory	water, flat-ontology		2021-11-24; 2021 Nov 24	Raffn J, Christensen AA, de Witt M, Lewis C, Büchner-Marais C; de Witt, Marlene; Raffn, Jakob; Büchner-Marais, Charon; Lewis, Cathie; Christensen, Andreas Aagaard	Landscape Ecology
34778841	PMC8577168	10.1007/s42979-021-00923-y	https://www.ncbi.nlm.nih.gov/pmc/articles/PMC8577168; https://doi.org/10.1007/s42979-021-00923-y; https://www.ncbi.nlm.nih.gov/pmc/articles/PMC8577168/	Pandemic Analytics: How Countries are Leveraging Big Data Analytics and Artificial Intelligence to Fight COVID-19?	N	N	N	REVIEW	REVIEW				Neo4j	A review on AI and Big Data analytics for COVID-19	excluded: not focused on GDB	COVID-19; Advanced analytics; Pandemic analytics; Big data; Artificial intelligence; Coronavirus	COVID-19; Biomedicine:COVID-19		2021 Nov 9	Shukla, Sharvari; Mehta N, Shukla S; Mehta, Nishita	Sn Computer Science
34877484	PMC8627999	10.1016/j.isci.2021.103407	https://www.ncbi.nlm.nih.gov/pmc/articles/PMC8627999/; https://doi.org/10.1016/j.isci.2021.103407; https://www.ncbi.nlm.nih.gov/pmc/articles/PMC8627999	MYC dosage compensation is mediated by miRNA-transcription factor interactions in aneuploid cancer.; MYC dosage compensation is mediated by miRNA-transcription factor interactions in aneuploid cancer	N	N	N	METHOD	METHOD					however, ArangoDB and Neo4j are specifically mentioned of not being used as they did not accommodate the needs for C#; very nice paper on aneuploid cancer	excluded: out of scope	Bioinformatics; Mathematical biosciences; Systems biology	Biomedicine:Cancer		2021 Nov 8; 2021-11-08	Edwin, Baez; Guevara-Coto, José; Acón, ManSai; Régnier-Vigouroux, Anne; Quirós-Barrantes, Steve; Acón M, Geiß C, Torres-Calvo J, Bravo-Estupiñan D, Oviedo G, Arias-Arias JL, Rojas-Matey LA, Edwin B, Vásquez-Vargas G, Oses-Vargas Y, Guevara-Coto J, Segura-Castillo A, Siles-Canales F, Quirós-Barrantes S, Régnier-Vigouroux A, Mendes P, Mora-Rodríguez R; Rojas-Matey, Luis A.; Geiß, Carsten; Siles-Can…	iScience
34732703	PMC8566485	10.1038/s41467-021-26582-4	https://www.ncbi.nlm.nih.gov/pmc/articles/PMC8566485/; https://www.ncbi.nlm.nih.gov/pmc/articles/PMC8566485; https://doi.org/10.1038/s41467-021-26582-4	Convergence of oncogenic cooperation at single-cell and single-gene levels drives leukemic transformation; Convergence of oncogenic cooperation at single-cell and single-gene levels drives leukemic transformation.	N?; Y	N	N	METHOD; INTEGRATED	METHOD; INTEGRATED				Neo4j	they use neo4j for graph-based analytics including cancer single-cell data; single-cell and single-gene levels investigation in leukemia by looking to transcriptomics	excluded: out of scope		cancer epigenetics; SB:Cancer	Leukemia [genetics]; Genetic Heterogeneity; Humans; Transcriptome; Single-Cell Analysis; Leukemia, Myeloid, Acute; GTP Phosphohydrolases; Oncogenes; Membrane Proteins; Cell Cycle; Mice, Knockout; Phenotype; Carcinogenesis [genetics]; Gene Expression Regulation, Neoplastic; Epigenomics; Apoptosis; Myeloid Cells; Mutation; Animals; Enhancer of Zeste Homolog 2 Protein [deficiency]	2021-11-03; 2021 Nov 3	Lyu, Junhua; Cao, Hui; Kaphle, Pranita; Zhang, Yuannyu; Gu, Zhimin; Hu, Wenhuo; Liu, Yuxuan; Dickerson, Kathryn E.; Xu, Jian; Liu Y, Gu Z, Cao H, Kaphle P, Lyu J, Zhang Y, Hu W, Chung SS, Dickerson KE, Xu J; Chung, Stephen S.	Nature Communications
34718207	PMC9124594	10.1016/j.drudis.2021.10.014	https://doi.org/10.1016/j.drudis.2021.10.014; https://www.ncbi.nlm.nih.gov/pmc/articles/PMC9124594	Knowledge-based approaches to drug discovery for rare diseases	N?	Y	N	REVIEW	REVIEW	ROBOKOP	https://robokop.renci.org/		Neo4j	A review of knowledgebases in drug discovery in rare diseases	excluded: not focused on GDB	Rare diseases; Data mining; Informatics; Knowledge graphs; Drug discovery	drug discovery; rare disease	Knowledge Bases; Rare Diseases [drug therapy]; Drug Discovery [methods]; Humans; Machine Learning; Artificial Intelligence	2021 Oct 27	Alves VM, Korn D, Pervitsky V, Thieme A, Capuzzi S, Baker N, Chirkova R, Ekins S, Muratov EN, Hickey A, Tropsha A	Drug discovery today
35585947	PMC9108989	10.1093/bioadv/vbab023	https://doi.org/10.1093/bioadv/vbab023; https://www.ncbi.nlm.nih.gov/pmc/articles/PMC9108989	GraphQL for the delivery of bioinformatics web APIs and application to ZincBind	N	N	N	OTHER	OTHER					introduction and application examples of GraphQL; neo4j is only once mentioned as an example in the whole context	excluded: out of scope				2021 Sep 29	Ireland SM, Martin AC	Bioinformatics Advances
34622048	PMC8481981	10.1016/j.heliyon.2021.e08035	https://www.ncbi.nlm.nih.gov/pmc/articles/PMC8481981; https://www.ncbi.nlm.nih.gov/pmc/articles/PMC8481981/	Graph NLU enabled question answering system.; Graph NLU enabled question answering system	N	N	N	METHOD	METHOD				Stardog	method to permit semantic interpretation of natural language query	excluded: out of scope	Structured data; Tabular data; Question answering; Knowledge graph; Natural language query; Graph traversal; Conversational analytics	natural language query		2021 Sep 24; 2021-09-24	Saha, Pritam; Biswas, Snigdha; Varma, Sandeep; Jalan, Khushi; Varma S, Shivam S, Biswas S, Saha P, Jalan K; Shivam, Shivam	Heliyon
34531510	PMC8445976	10.1038/s41598-021-98019-3	https://www.ncbi.nlm.nih.gov/pmc/articles/PMC8445976/; https://www.ncbi.nlm.nih.gov/pmc/articles/PMC8445976	Translating synthetic natural language to database queries with a polyglot deep learning framework; Translating synthetic natural language to database queries with a polyglot deep learning framework.	N	N	N	METHOD	METHOD				Neo4j	I think it is a technical paper on interpreting the natural laguage-expressed interogations	excluded: out of scope		natural language interogation		2021 Sep 16; 2021-09-16	Bazaga A, Gunwant N, Micklem G; Bazaga, Adrián; Gunwant, Nupur; Micklem, Gos	Scientific Reports
34456516	PMC8384230	10.1007/s00521-021-06382-z	https://www.ncbi.nlm.nih.gov/pmc/articles/PMC8384230; https://www.ncbi.nlm.nih.gov/pmc/articles/PMC8384230/	Research on enterprise knowledge service based on semantic reasoning and data fusion.; Research on enterprise knowledge service based on semantic reasoning and data fusion	N	N	N	METHOD	METHOD				Neo4j	Technical paper on methods for using GDB for data fusion	excluded: out of scope	Enterprise knowledge service; Knowledge fusion; Risk management; Semantic reasoning	Semantic reason, daat fusion		2021 Aug 24; 2021-8	Yang, Meifang; Yang B, Yang M; Yang, Bo	Neural Computing & Applications
34344904	PMC8333311	10.1038/s41598-021-94897-9	https://www.ncbi.nlm.nih.gov/pmc/articles/PMC8333311; https://doi.org/10.1038/s41598-021-94897-9; https://www.ncbi.nlm.nih.gov/pmc/articles/PMC8333311/	TrendyGenes, a computational pipeline for the detection of literature trends in academia and drug discovery; TrendyGenes, a computational pipeline for the detection of literature trends in academia and drug discovery.	Y; N	N	N	METHOD; INTEGRATED	METHOD; INTEGRATED	TrendyGenes	https://mega.nz/file/4E8QjCaQ#oqtm7jof-lsG7ySget8uakh7m26bDLo1HrPu3mtdAV8		Neo4j	while a nice paper on exploring semantic links among publications in literature, it is not in our direct scope here; it is a semnatic GDB for drug discovery: drugs are given annotated based on evidence from literature	excluded: out of scope		literature search; drug discovery	Academies and Institutes [trends]; Biomarkers [metabolism]; Disease [genetics]; Neural Networks, Computer; Computer Simulation; Gene Expression Regulation; Molecular Targeted Therapy; Drug Discovery [trends]; Publications [trends]; Data Mining; Genetic Predisposition to Disease; Humans; Machine Learning	2021 Aug 3; 2021-08-03	Serrano Nájera, Guillermo; Serrano Nájera G, Narganes Carlón D, Crowther DJ; Narganes Carlón, David; Crowther, Daniel J.	Scientific Reports
34276274	PMC8274660	10.1007/s13222-021-00383-x	https://www.ncbi.nlm.nih.gov/pmc/articles/PMC8274660; https://www.ncbi.nlm.nih.gov/pmc/articles/PMC8274660/	News.; News	N	N	N	OTHERS	OTHERS					dissemination report in GE	excluded: out of scope		dissemination report in GE		2021 Jul 12; 2021-07-12		Datenbank-Spektrum
33627666	PMC7904840	10.1038/s41467-021-21544-2	https://www.ncbi.nlm.nih.gov/pmc/articles/PMC7904840/; https://www.ncbi.nlm.nih.gov/pmc/articles/PMC7904840	The tumor therapy landscape of synthetic lethality.; The tumor therapy landscape of synthetic lethality	Y	Y	Y	INTEGRATED	INTEGRATED	Synthetic Lethality Knowledge Graph (SLKG)	https://www.slkg.net:81/search; https://www.slkg.net/		Neo4j	Cancer; Synthetic lethality, Synthetic dosage lethality	included: a KG for synthetic lethality stored in a Neo4j database		Biomedicine	Cladribine [therapeutic use]; Models, Theoretical; Cell Line, Tumor; Mutation [genetics]; Cyclin-Dependent Kinase Inhibitor p16 [genetics]; Humans; Synthetic Lethal Mutations [genetics]; Melanoma [drug therapy]	2021 Feb 24; 2021-02-24	Liu, Qi; Zhang, Zhiyuan; Tang, Chen; Wei, Zhiting; Zhou, Chi; Sun, Shuyang; Chen, Xiaohan; Zhang B, Tang C, Yao Y, Chen X, Zhou C, Wei Z, Xing F, Chen L, Cai X, Zhang Z, Sun S, Liu Q; Cai, Xiang; Xing, Feiyang; Chen, Lan; Yao, Yanli; Zhang, Biyu	Nature Communications
33569598	PMC7929418	10.1093/bib/bbaa417	https://www.ncbi.nlm.nih.gov/pmc/articles/PMC7929418; https://www.ncbi.nlm.nih.gov/pmc/articles/PMC7929418/	Integrated network analysis reveals new genes suggesting COVID-19 chronic effects and treatment.; Integrated network analysis reveals new genes suggesting COVID-19 chronic effects and treatment	Y	Y	N	INTEGRATED	INTEGRATED	Unified knowledge space	excluded: resource not available		Neo4j	COVID-19 knowledge graph construction	excluded: resource not available	COVID-19; multi-layer network analysis; unified knowledge space; drug targeting; virus–host interaction; SARS-CoV-2; coronavirus; data integration; drug repositioning	COVID-19	COVID-19 [genetics]; Transcriptome; COVID-19 Drug Treatment; Genes, Viral; SARS-CoV-2 [genetics]; Humans; Antiviral Agents [therapeutic use]	2021 Feb 11; 2021-02-11	Pavel, Alisa; Serra, Angela; Kinaret, Pia A S; Pavel A, del Giudice G, Federico A, Di Lieto A, Kinaret PA, Serra A, Greco D; Di Lieto, Antonio; Federico, Antonio; Greco, Dario; del Giudice, Giusy	Briefings in Bioinformatics
33489061	PMC7787845	10.1155/2020/8865808	https://www.ncbi.nlm.nih.gov/pmc/articles/PMC7787845; https://www.ncbi.nlm.nih.gov/pmc/articles/PMC7787845/	A Semantic-Based Approach for Managing Healthcare Big Data: A Survey.; A Semantic-Based Approach for Managing Healthcare Big Data: A Survey	N	N	N	REVIEW	REVIEW					Review on NOSQL approaches for healthcare	excluded: out of scope		big data; healthcare	Semantics; Delivery of Health Care; Big Data; Health Facilities; Humans; Semantic Web	2020-11-23; 2020 Nov 23	Hammad R, Barhoush M, Abed-alguni BH; Hammad, Rafat; Abed-alguni, Bilal H.; Barhoush, Malek	Journal of Healthcare Engineering
33175089	PMC7890668	10.1093/bioinformatics/btaa718	https://www.ncbi.nlm.nih.gov/pmc/articles/PMC7890668; https://www.ncbi.nlm.nih.gov/pmc/articles/PMC7890668/	COVID-KOP: integrating emerging COVID-19 data with the ROBOKOP database; COVID-KOP: integrating emerging COVID-19 data with the ROBOKOP database.	Y	Y	Y	INTEGRATED	INTEGRATED	COVID-KOP (based on ROBOKOP)	https://covidkop.renci.org/ (not working); https://github.com/NCATS-Gamma/robokop		Neo4j	Covid-19 knowledge graph construction	included: a GDB-based KG for COVID		COVID-19	COVID-19; Knowledge Bases; SARS-CoV-2; Pandemics; Humans; Databases, Factual	2020-11-11; 2020 Nov 11	Bobrowski, Tesia; Vaidya, Gaurav; Kebede, Yaphet; Wang, Patrick; Chirkova, Rada; Owen, Phillips; Tropsha, Alexander; Korn D, Bobrowski T, Li M, Kebede Y, Wang P, Owen P, Vaidya G, Muratov E, Chirkova R, Bizon C, Tropsha A; Muratov, Eugene; Bizon, Chris; Li, Michael; Korn, Daniel	Bioinformatics
33196056	PMC7649624	10.1016/j.patter.2020.100155	https://www.ncbi.nlm.nih.gov/pmc/articles/PMC7649624/; https://www.ncbi.nlm.nih.gov/pmc/articles/PMC7649624	KG-COVID-19: A Framework to Produce Customized Knowledge Graphs for COVID-19 Response; KG-COVID-19: A Framework to Produce Customized Knowledge Graphs for COVID-19 Response.	Y	Y	Y	INTEGRATED	INTEGRATED	KG-COVID-19	https://github.com/Knowledge-Graph-Hub/kg-covid-19/wiki; http://kg-hub-rdf.berkeleybop.io/blazegraph/#query		Blazegraph (RDF)	KG-COVID-19, a framework to build COVID-19 knowledge graphs	included: a GDB-based KG for COVID	DSML 3: Development/Pre-production: Data science output has been rolled out/validated across multiple domains/problems	COVID-19		2020-11-09; 2020 Nov 9	Reese, Justin T.; Unni, Deepak; Robinson, Peter N.; Matentzoglu, Nicolas; Good, Benjamin M.; Balhoff, James P.; Haendel, Melissa A.; Harris, Nomi L.; Reese JT, Unni D, Callahan TJ, Cappelletti L, Ravanmehr V, Carbon S, Shefchek KA, Good BM, Balhoff JP, Fontana T, Blau H, Matentzoglu N, Harris NL, Munoz-Torres MC, Haendel MA, Robinson PN, Joachimiak MP, Mungall CJ; Fontana, Tommaso; Carbon, Seth; …	Patterns
33146623	PMC7673979	10.2196/18752	https://www.ncbi.nlm.nih.gov/pmc/articles/PMC7673979/; https://www.ncbi.nlm.nih.gov/pmc/articles/PMC7673979	Explainable Artificial Intelligence Recommendation System by Leveraging the Semantics of Adverse Childhood Experiences: Proof-of-Concept Prototype Development; Explainable Artificial Intelligence Recommendation System by Leveraging the Semantics of Adverse Childhood Experiences: Proof-of-Concept Prototype Development.	Y?	N	N	METHOD	METHOD				Neo4j	mental health surveillance	excluded: out of scope	knowledge-based recommendation; explainable artificial intelligence; adverse childhood experiences; digital assistant; semantic web; mental health surveillance	data science; health		2020 Nov 4; 2020-11-04	Shaban-Nejad, Arash; Ammar N, Shaban-Nejad A; Ammar, Nariman	JMIR Medical Informatics
33149111	PMC7642391	10.1038/s41467-020-19177-y	https://www.ncbi.nlm.nih.gov/pmc/articles/PMC7642391; https://www.ncbi.nlm.nih.gov/pmc/articles/PMC7642391/	Systematic elucidation of neuron-astrocyte interaction in models of amyotrophic lateral sclerosis using multi-modal integrated bioinformatics workflow; Systematic elucidation of neuron-astrocyte interaction in models of amyotrophic lateral sclerosis using multi-modal integrated bioinformatics workflow.	Y	Y	Y	INTEGRATED	INTEGRATED	SEARCHIN	https://github.com/Califano-lab/SEARCHIN		Neo4j	An analytical pipeline that integrates several existent functionalities and was developed to prioritize interactions between ligands and receptors in amyotrophic lateral sclerosis	included: a KG that starts from PPI integration and is used in predicting novel connections across cellular components. The approach can be adapted to other biological systems as well.		Diseases of the nervous system	Proteomics; Cells, Cultured; Disease Models, Animal; Humans; Cell Communication [physiology]; RNA, Small Interfering; Gene Knockdown Techniques; Ligands; Amyloid beta-Protein Precursor [genetics]; Mice; Amyotrophic Lateral Sclerosis [enzymology]; Superoxide Dismutase-1 [genetics]; Receptors, Tumor Necrosis Factor [genetics]; Cell Death [physiology]; Astrocytes [metabolism]; Motor Neurons [metabol…	2020 Nov 4; 2020-11-04	Alvarez, Mariano J.; Re, Diane B.; Jacquier, Arnaud; Nizzardo, Monica; Papadimitriou, Dimitra; Clare, Kevin; Doulias, Paschalis-Tomas; Than, Manuel E.; Mishra, Vartika; Vasciaveo, Alessandro; Greco, Todd M.; Politi, Kristin A.; Califano, Andrea; Perez-Torres, Eduardo J.; Rinchetti, Paola; Mishra V, Re DB, Le Verche V, Alvarez MJ, Vasciaveo A, Jacquier A, Doulias PT, Greco TM, Nizzardo M, Papadimi…	Nature Communications
33081193	PMC7594090	10.3390/s20205856	https://www.ncbi.nlm.nih.gov/pmc/articles/PMC7594090/; https://www.ncbi.nlm.nih.gov/pmc/articles/PMC7594090	Quantum Strategic Organizational Design: Alignment in Industry 4.0 Complex-Networked Cyber-Physical Lean Management Systems; Quantum Strategic Organizational Design: Alignment in Industry 4.0 Complex-Networked Cyber-Physical Lean Management Systems.	N	N	N	METHOD	METHOD					Introduction of the Quantum Strategic Organizational Design approach in the cyber-physical systems typical of Industry 4.0	excluded: no GDB use	strategic organizational design; Industry 4.0; complex networks; quantum computing; lean management systems; cyber-physical systems	computer science; Physics		2020 Oct 16; 2020-10-16	Zheng, Xiaochen; Villalba-Diez, Javier; Villalba-Diez J, Zheng X	Sensors (Basel, Switzerland)
32486891	PMC8204961	10.1080/15548627.2020.1761659	https://www.ncbi.nlm.nih.gov/pmc/articles/PMC8204961/; https://www.ncbi.nlm.nih.gov/pmc/articles/PMC8204961	Using Reactome to build an autophagy mechanism knowledgebase.; Using Reactome to build an autophagy mechanism knowledgebase	N	N	N	PRIMARY; METHOD	PRIMARY; METHOD	Reactome	https://reactome.org/		Neo4j	It follows-up on new features from Reactome + Reactome GDB	excluded: not focused on GDB	pathways; molecular reactions; Annotation; enrichment analysis; Reactome; autophagy; biocuration; mechanistic analysis; curation; knowledgebase	PPI	Autophagy [physiology]; Knowledge Bases; Signal Transduction [physiology]; Software; Gene Ontology [statistics & numerical data]	2020 Jun 2	Metzakopian, Emmanouil; Jupe, Steven; Hermjakob, Henning; D’Eustachio, Peter; Sevilla, Cristoffer; Gillespie, Marc; Varusai TM, Jupe S, Sevilla C, Matthews L, Gillespie M, Stein L, Wu G, D’Eustachio P, Metzakopian E, Hermjakob H; Varusai, Thawfeek Mohamed; Wu, Guanming; Stein, Lincoln; Matthews, Lisa	Autophagy
32422961	PMC7284853	10.3390/s20102788	https://www.ncbi.nlm.nih.gov/pmc/articles/PMC7284853/; https://www.ncbi.nlm.nih.gov/pmc/articles/PMC7284853	Pushing the Scalability of RDF Engines on IoT Edge Devices; Pushing the Scalability of RDF Engines on IoT Edge Devices ; Pushing the Scalability of RDF Engines on IoT Edge Devices.	N	N	N	METHOD	METHOD					authors developed a flash-friendly indexing data structure and make a comparison re. performance with several other systems, including Virtuoso	excluded: out of scope	Internet of Things; the semantic web; RDF engine; edge device	semantic web		2020-05-14; 2020 May 14	Hauswirth, Manfred; Le-Tuan A, Hayes C, Hauswirth M, Le-Phuoc D; Hayes, Conor; Le-Phuoc, Danh; Le-Tuan, Anh	Sensors (Basel, Switzerland)
32383981	PMC7265796	10.1200/CCI.19.00115	https://www.ncbi.nlm.nih.gov/pmc/articles/PMC7265796; https://www.ncbi.nlm.nih.gov/pmc/articles/PMC7265796/	Interactive Exploration of Longitudinal Cancer Patient Histories Extracted From Clinical Text; Interactive Exploration of Longitudinal Cancer Patient Histories Extracted From Clinical Text.	N	N	N	INTEGRATED	METHOD	DeepPhe-Viz	https://github.com/deepphe/deepphe-viz.		Neo4j	uses a neo4j GDB for integration of longitudinal trajectory information for cancer patients following natural language/ interview processing	excluded: out of scope		Biomedicine:Cancer	Natural Language Processing; Humans; Neoplasms; Cohort Studies; Retrospective Studies	2020-05-08; 2020 May 8	Warner, Jeremy; Yuan Z, Finan S, Warner J, Savova G, Hochheiser H; Yuan, Zhou; Finan, Sean; Savova, Guergana; Hochheiser, Harry	JCO Clinical Cancer Informatics
32362896	PMC7182036	10.3389/fimmu.2020.00644	https://www.ncbi.nlm.nih.gov/pmc/articles/PMC7182036/; https://www.ncbi.nlm.nih.gov/pmc/articles/PMC7182036	Seeking Windows of Opportunity to Shape Lifelong Immune Health: A Network-Based Strategy to Predict and Prioritize Markers of Early Life Immune Modulation.; Seeking Windows of Opportunity to Shape Lifelong Immune Health: A Network-Based Strategy to Predict and Prioritize Markers of Early Life Immune Modulation	Y	Y	Y	METHOD	METHOD	NoName	https://github.com/TNO/immune_health_textmining/blob/master/SRP_Neo4J.py (script but no data)		Neo4j	it worths mentioning it to highlight the diversity in the usage area: early life immune; nice paper, distinct area	included: the data is stored in a Neo4j database	biomarkers; machine learning; immune networks; early life; text mining	Biomedicine	Child Development [physiology]; Gene Regulatory Networks; Infant, Newborn; Immune System [physiology]; Computational Biology [methods]; Forkhead Transcription Factors [genetics]; Cytochrome P-450 CYP1A2 [genetics]; Disease Models, Animal; Immune System Diseases [genetics]; Infant; Humans; Machine Learning; Biomarkers; Chemokines [genetics]; Animals	2020-04-17; 2020 Apr 17	Neergaard Jacobsen, Lotte; van Bilsen JH, Dulos R, van Stee MF, Meima MY, Rouhani Rankouhi T, Neergaard Jacobsen L, Staudt Kvistgaard A, Garthoff JA, Knippels LM, Knipping K, Houben GF, Verschuren L, Meijerink M, Krishnan S; Staudt Kvistgaard, Anne; Verschuren, Lars; Houben, Geert F.; Meijerink, Marjolein; Garthoff, Jossie A.; Krishnan, Shaji; Dulos, Remon; van Bilsen, Jolanda H. M.; Meima, Marie…	Frontiers in Immunology
33816888	PMC7924697	10.7717/peerj-cs.235	https://www.ncbi.nlm.nih.gov/pmc/articles/PMC7924697; https://www.ncbi.nlm.nih.gov/pmc/articles/PMC7924697/	A systematic review on literature-based discovery workflow.; A systematic review on literature-based discovery workflow	N	N	N	REVIEW	REVIEW					not in the scope	excluded: out of scope	Literature Mining; Literature-Based Discovery; Knowledge Discovery; Systematic Review	computer science; Knowledge Discovery		2019-11-18; 2019 Nov 18	Atapattu, Thushari; Thilakaratne, Menasha; Thilakaratne M, Falkner K, Atapattu T; Falkner, Katrina	PeerJ Computer Science
31798593	PMC6863931	10.3389/fimmu.2019.02672	https://www.ncbi.nlm.nih.gov/pmc/articles/PMC6863931/; https://www.ncbi.nlm.nih.gov/pmc/articles/PMC6863931	Network-Based Selection of Candidate Markers and Assays to Assess the Impact of Oral Immune Interventions on Gut Functions.; Network-Based Selection of Candidate Markers and Assays to Assess the Impact of Oral Immune Interventions on Gut Functions	N	N	N	METHOD	METHOD					A network-based systems biology approach for the molecular relationships between immune system and gut functioning	excluded: out of scope	biomarkers; immune intervention; gut assays; efficacy assessment; safety assessment; network databases; systems biology	Immunology; systems biology	Biomarkers; Immunomodulation; Humans; Digestive System [immunology]; Computational Biology [methods]	2019-11-13; 2019 Nov 13	Harthoorn, Lucien; Meijerink M, van den Broek TJ, Dulos R, Garthoff J, Knippels L, Knipping K, Harthoorn L, Houben G, Verschuren L, van Bilsen J; van den Broek, Tim J.; Verschuren, Lars; Meijerink, Marjolein; Garthoff, Jossie; Dulos, Remon; van Bilsen, Jolanda; Knipping, Karen; Houben, Geert; Knippels, Léon	Frontiers in Immunology
31618642	PMC6899527	10.1016/j.celrep.2019.09.017	https://www.ncbi.nlm.nih.gov/pmc/articles/PMC6899527/; https://www.ncbi.nlm.nih.gov/pmc/articles/PMC6899527	Integrative Transcriptomics Reveals Sexually Dimorphic Control of the Cholinergic/Neurokine Interface in Schizophrenia and Bipolar Disorder; Integrative Transcriptomics Reveals Sexually Dimorphic Control of the Cholinergic/Neurokine Interface in Schizophrenia and Bipolar Disorder.	N	N	N	METHOD	METHOD	https://slobentanzer.github.io/cholinergic-neurokine	access to be requested	yes	Neo4j	An integrative analysis on transcriptomics for bipolar disorder using neo4j as back-end database	excluded: not focused on GDB	connectomics; bipolar disorder; RNA-sequencing; network analysis; circadian regulation; microRNA; sexual dimorphism; miRNet; cholinergic systems; schizophrenia	Biomedicine:bipolar disorder	Sex Characteristics; Gene Ontology; Receptors, Tachykinin [metabolism]; Biomarkers [metabolism]; Transcriptome; Transcription Factors [genetics]; Schizophrenia [genetics]; Sequence Analysis, RNA; Cell Line; Cholinergic Neurons [metabolism]; Female; Bipolar Disorder [genetics]; Humans; Connectome; MicroRNAs [metabolism]; Male	2019-10-15; 2019 Oct 15	Hanin, Geula; Soreq, Hermona; Lobentanzer, Sebastian; Lobentanzer S, Hanin G, Klein J, Soreq H; Klein, Jochen	Cell Reports
31600957	PMC6832792	10.3390/s19204362	https://www.ncbi.nlm.nih.gov/pmc/articles/PMC6832792/; https://www.ncbi.nlm.nih.gov/pmc/articles/PMC6832792	EAGLE—A Scalable Query Processing Engine for Linked Sensor Data; EAGLE—A Scalable Query Processing Engine for Linked Sensor Data ; EAGLE-A Scalable Query Processing Engine for Linked Sensor Data.	N	N	N	METHOD	METHOD					Introduction of the EAGLE engine for querying sensor data based on the linked data model	excluded: out of scope	linked stream data; linked sensor data; internet of things; RDF stores; spatial data; temporal RDF; semantic web; sensor network; graph of things	semantic web		2019-10-09; 2019 Oct 9	G. Breslin, John; Le-Phuoc, Danh; Serrano, Martin; Mau Nguyen, Han; Nguyen Mau Quoc H, Serrano M, Mau Nguyen H, G. Breslin J, Le-Phuoc D; Nguyen Mau Quoc, Hoan	Sensors (Basel, Switzerland)
31540187	PMC6767246	10.3390/s19183987	https://www.ncbi.nlm.nih.gov/pmc/articles/PMC6767246/; https://www.ncbi.nlm.nih.gov/pmc/articles/PMC6767246	Deep Learning for Industrial Computer Vision Quality Control in the Printing Industry 4.0.; Deep Learning for Industrial Computer Vision Quality Control in the Printing Industry 4.0	N	N	N	METHOD	METHOD					A DL-based soft sensor application for the industrial visual inspection process in the Printing Industry 4.0.	excluded: out of scope	soft sensors; deep learning; industrial optical quality inspection; artificial vision	automotive		2019 Sep 15; 2019-09-15	Schmidt, Daniel; Gevers, Roman; Villalba-Diez, Javier; Wellbrock, Wanja; Villalba-Diez J, Schmidt D, Gevers R, Ordieres-Meré J, Buchwitz M, Wellbrock W; Ordieres-Meré, Joaquín; Buchwitz, Martin	Sensors (Basel, Switzerland)
31391091	PMC6686235	10.1186/s12911-019-0857-1	https://www.ncbi.nlm.nih.gov/pmc/articles/PMC6686235/; https://www.ncbi.nlm.nih.gov/pmc/articles/PMC6686235	ALOHA: developing an interactive graph-based visualization for dietary supplement knowledge graph through user-centered design.; ALOHA: developing an interactive graph-based visualization for dietary supplement knowledge graph through user-centered design	N?	N	N	METHOD	METHOD	ALOHA	by contact to the first author		Neo4j	Enrichment of the functionality of the ALOHA graph-based visualization for the dietary supplement KG	excluded: out of scope	User-centered design; Online health information; Dietary supplement; Knowledge graph; Usability; Knowledge base	nutrition	Data Display; Pattern Recognition, Automated; User-Computer Interface; Patient Education as Topic; Focus Groups; Software; Dietary Supplements; Humans; Heuristics; Health Knowledge, Attitudes, Practice	2019-08-08; 2019 Aug 8	Vasilakes, Jake; Prosperi, Mattia; Alpert, Jordan; Zhang, Rui; Bian, Jiang; He X, Zhang R, Rizvi R, Vasilakes J, Yang X, Guo Y, He Z, Prosperi M, Huo J, Alpert J, Bian J; Guo, Yi; Yang, Xi; Huo, Jinhai; He, Xing; Rizvi, Rubina; He, Zhe	BMC Medical Informatics and Decision Making
30576482	PMC6301334	10.1093/database/bay123	https://www.ncbi.nlm.nih.gov/pmc/articles/PMC6301334/; https://www.ncbi.nlm.nih.gov/pmc/articles/PMC6301334	NBDC RDF portal: a comprehensive repository for semantic data in life sciences.; NBDC RDF portal: a comprehensive repository for semantic data in life sciences	Y	Y	Y	INTEGRATED	INTEGRATED	Virtuoso	https://integbio.jp/rdf/	yes	Virtuoso (RDF)	authors create an aggregated DB of various life science features using invididual initially RDF-DBs	inlcuded: a GDB for life sciences		aggregated DBs	Semantics; Database Management Systems; User-Computer Interface; Internet; Biological Science Disciplines; Databases, Factual	2018-12-14; 2018 Dec 14	Katayama, Toshiaki; Kawashima S, Katayama T, Hatanaka H, Kushida T, Takagi T; Hatanaka, Hideki; Takagi, Toshihisa; Kushida, Tatsuya; Kawashima, Shuichi	Database: The Journal of Biological Databases and Curation
30815121	PMC6371352		https://www.ncbi.nlm.nih.gov/pmc/articles/PMC6371352/; https://www.ncbi.nlm.nih.gov/pmc/articles/PMC6371352	Leveraging Knowledge Representation to Maintain Immunization Clinical Decision Support; Leveraging Knowledge Representation to Maintain Immunization Clinical Decision Support.	Y?	Y	N	SOFTWARE	SOFTWARE	COMET	not available		OrientDB	knowledge management system for immunization content	excluded: resource not available		COVID-19; Immunization; infections	Immunization; Knowledge Management; Centers for Disease Control and Prevention, U.S.; Decision Support Systems, Clinical; Information Systems; Humans; Artificial Intelligence; United States	2018-12-05; 2018 Dec 5	Weinberg, Stuart T.; Nadas, Andras; Nelson, Scott D.; Mathe, Janos L.; Lehmann, Christoph U.; Weitkamp, Asli O.; Mathe JL, Nelson SD, Weinberg ST, Lehmann CU, Nadas A, Weitkamp AO	AMIA Annual Symposium Proceedings
31667004	PMC6821392	10.1109/BIBM.2018.8621340	https://www.ncbi.nlm.nih.gov/pmc/articles/PMC6821392/; https://www.ncbi.nlm.nih.gov/pmc/articles/PMC6821392	Prototyping an Interactive Visualization of Dietary Supplement Knowledge Graph.; Prototyping an Interactive Visualization of Dietary Supplement Knowledge Graph	N	N	N	INTEGRATED	INTEGRATED				Neo4j	nutrition/ diet	excluded: out of scope	usability testing; dietary supplement; knowledge graph; user-centered design	nutrition		2018-12; 2018 Dec	Vasilakes, Jake; Prosperi, Mattia; Zhang, Rui; Bian, Jiang; He X, Zhang R, Rizvi R, Vasilakes J, Yang X, Guo Y, He Z, Prosperi M, Bian J; Guo, Yi; Yang, Xi; He, Xing; Rizvi, Rubina; He, Zhe	Proceedings. IEEE International Conference on Bioinformatics and Biomedicine
30500839	PMC6269127	10.1371/journal.pone.0198270	https://www.ncbi.nlm.nih.gov/pmc/articles/PMC6269127/; https://www.ncbi.nlm.nih.gov/pmc/articles/PMC6269127	Agronomic Linked Data (AgroLD): A knowledge-based system to enable integrative biology in agronomy.; Agronomic Linked Data (AgroLD): A knowledge-based system to enable integrative biology in agronomy	N	N	N	INTEGRATED	INTEGRATED	AgroLD	www.agrold.org	last update 2019	Virtuoso	A knowledge-based relying on semantic web/ standard domain ontologies specialised for plant species	excluded: out of scope		Agriculture	Proteomics; Knowledge Bases; Genome, Plant; Agriculture; Genomics	2018-11-30; 2018 Nov 30	Venkatesan A, Tagny Ngompe G, Hassouni NE, Chentli I, Guignon V, Jonquet C, Ruiz M, Larmande P; Larmande, Pierre; Jonquet, Clement; Hassouni, Nordine El; Ruiz, Manuel; Chentli, Imene; Venkatesan, Aravind; Tagny Ngompe, Gildas; Guignon, Valentin	PLoS ONE
30459201	PMC6247079	10.1128/mBio.02248-18	https://www.ncbi.nlm.nih.gov/pmc/articles/PMC6247079; https://www.ncbi.nlm.nih.gov/pmc/articles/PMC6247079/	Diagnostic Potential and Interactive Dynamics of the Colorectal Cancer Virome.; Diagnostic Potential and Interactive Dynamics of the Colorectal Cancer Virome	Y	Y	Y	INTEGRATED	INTEGRATED	NoName	https://github.com/SchlossLab/Hannigan_CRCVirome_mBio_2018		Neo4j	resource for exploration of virus - genome interactions in colon (cancer)	included: the data is stored in a Neo4j database	microbiome; colorectal cancer; virome; bacteriophage; microbiota; random forest; diagnostic; microbial ecology	cancer microbiome	Bacteriophages [genetics]; Metagenomics; Feces [microbiology]; Bacteria [genetics]; Viruses [genetics]; Microbiota; RNA, Ribosomal, 16S [genetics]; Colorectal Neoplasms [diagnosis]; Humans; Cohort Studies	2018-11-20; 2018 Nov 20	Hannigan GD, Duhaime MB, Ruffin MT IV, Koumpouras CC, Schloss PD; Ruffin, Mack T.; Koumpouras, Charlie C.; Schloss, Patrick D.; Duhaime, Melissa B.; Hannigan, Geoffrey D.	mBio
30454054	PMC6245588	10.1186/s12920-018-0415-1	https://www.ncbi.nlm.nih.gov/pmc/articles/PMC6245588; https://www.ncbi.nlm.nih.gov/pmc/articles/PMC6245588/	Distributed gene clinical decision support system based on cloud computing.; Distributed gene clinical decision support system based on cloud computing	Y?	Y	N	SOFTWARE	SOFTWARE		https://github.com/xubo245/GCDSS		Neo4j	neo4j is used for results management only; cloud-based solution for CDS	excluded: out of scope	Alluxio; Clinical decision support system; Cloud computing; Genetic data analysis; Read mapping; Spark	clinical decision support system	Sequence Analysis, DNA; High-Throughput Nucleotide Sequencing; Cloud Computing; Decision Support Systems, Clinical; Software; Humans; Algorithms; Genetic Variation; Genotype	2018-11-20; 2018 Nov 20	Xu, Bo; Wang, Chao; Zhou, Xuehai; Wang, Qingfeng; Li, Changlong; Zhuang, Hang; Wang, Jiali; Xu B, Li C, Zhuang H, Wang J, Wang Q, Wang C, Zhou X	BMC Medical Genomics
30463199	PMC6263431	10.3390/s18114029	https://www.ncbi.nlm.nih.gov/pmc/articles/PMC6263431; https://www.ncbi.nlm.nih.gov/pmc/articles/PMC6263431/	Sensor Fusion for Recognition of Activities of Daily Living.; Sensor Fusion for Recognition of Activities of Daily Living	N?	N	N	SOFTWARE	SOFTWARE	ADL Recognition System			Redis	ADL Recognition System is a smartphone-based client application that monitors daily activities of the user	excluded: out of scope	machine learning; smartphone; time-series; big data; sensor fusion; activity of daily living	Digital Health	Wireless Technology; Geographic Information Systems; Humans; Activities of Daily Living; Machine Learning; Smartphone; Accelerometry [instrumentation]; Databases, Factual	2018 Nov 19; 2018-11-19	Wu, Jiaxuan; Wu J, Feng Y, Sun P; Sun, Peng; Feng, Yunfei	Sensors (Basel, Switzerland)
29535761	PMC5834486	10.3389/fgene.2018.00060	https://www.ncbi.nlm.nih.gov/pmc/articles/PMC5834486/; https://www.ncbi.nlm.nih.gov/pmc/articles/PMC5834486	A Genome-Wide Search for Gene-Environment Effects in Isolated Cleft Lip with or without Cleft Palate Triads Points to an Interaction between Maternal Periconceptional Vitamin Use and Variants in ESRRG; A Genome-Wide Search for Gene-Environment Effects in Isolated Cleft Lip with or without Cleft Palate Triads Points to an Interaction between Maternal Periconceptional Vitamin Use and Variants in ES…	N	N	N	SOFTWARE	SOFTWARE					It uses their own developed R-package Haplin to perform a genome-wide search for gene-environment interatctions in isolated cleft lip with or without cleft palate	excluded: out of scope	cleft lip with or without cleft palate; birth defects; Haplin; gene-environment interaction; orofacial cleft; genetic epidemiology; GWAS; case-parent triad	Genome		2018-02-26; 2018 Feb 26	Gjessing, Håkon K.; Jugessur, Astanand; Romanowska, Julia; Haaland ØA, Lie RT, Romanowska J, Gjerdevik M, Gjessing HK, Jugessur A; Gjerdevik, Miriam; Lie, Rolv T.; Haaland, Øystein A.	Frontiers in Genetics
29527177	PMC5829089	10.3389/fphys.2018.00132	https://www.ncbi.nlm.nih.gov/pmc/articles/PMC5829089/; https://www.ncbi.nlm.nih.gov/pmc/articles/PMC5829089	Key Inflammatory Processes in Human NASH Are Reflected in Ldlr(-/-).Leiden Mice: A Translational Gene Profiling Study.; Key Inflammatory Processes in Human NASH Are Reflected in Ldlr−/−.Leiden Mice: A Translational Gene Profiling Study	N	N	N	METHOD	METHOD					A study of the sub-process of inflammation in human NASH and evaluation of the translational value of the high-fat-diet (HFD)-fed Ldlr−/−	excluded: out of scope	liver; mouse; NASH; translational; inflammation; human; molecular; gene expression	genetics; immunology		2018 Feb 23; 2018-02-23	Morrison MC, Kleemann R, van Koppen A, Hanemaaijer R, Verschuren L; Morrison, Martine C.; van Koppen, Arianne; Verschuren, Lars; Hanemaaijer, Roeland; Kleemann, Robert	Frontiers in Physiology
29300482	PMC6063520	10.1021/acs.jcim.7b00589	https://www.ncbi.nlm.nih.gov/pmc/articles/PMC6063520; https://www.ncbi.nlm.nih.gov/pmc/articles/PMC6063520/	Chemotext: A Publicly Available Web Server for Mining Drug-Target-Disease Relationships in PubMed.; Chemotext: A Publicly-Available Web Server for Mining Drug-Target-Disease Relationships in PubMed	Y	Y	Y	INTEGRATED	INTEGRATED	Chemotext	http://chemotext.mml.unc.edu/		Neo4j	A resource connecting publications on drug-target-disease	included: A KG using text mining for drug discovery/ repurposing area		clinical data retieval	Programming Languages; Drug Delivery Systems; User-Computer Interface; Data Mining [methods]; Medical Subject Headings; Databases, Chemical; PubMed; Internet; Humans; Drug Therapy; Drug Discovery	2018-02-26; 2018 Jan 19	Baker, Nancy; Muratov, Eugene N.; Tropsha, Alexander; Pozefsky, Diane; Thornton, Thomas E.; Capuzzi SJ, Thornton TE, Liu K, Baker N, Lam WI, O’Banion CP, Muratov EN, Pozefsky D, Tropsha A; Capuzzi, Stephen J.; Liu, Kammy; O’Banion, Colin P.; Lam, Wai In	Journal of chemical information and modeling
29346583	PMC7378878	10.1093/jamia/ocx121	https://www.ncbi.nlm.nih.gov/pmc/articles/PMC7378878; https://www.ncbi.nlm.nih.gov/pmc/articles/PMC7378878/	DataMed - an open source discovery index for finding biomedical datasets.; DataMed – an open source discovery index for finding biomedical datasets	N	N	N	REVIEW	REVIEW	DataMed	https://datamed.org/	yes	Neo4j	A system to facilitate data discovery by indexing	excluded: out of scope	metadata; information storage and retrieval; information dissemination; dataset; data discovery index	Biomedicine:COVID-19		2018-01-13; 2018 Jan 13	Zong, Nansu; Chen X, Gururaj AE, Ozyurt B, Liu R, Soysal E, Cohen T, Tiryaki F, Li Y, Zong N, Jiang M, Rogith D, Salimi M, Kim HE, Rocca-Serra P, Gonzalez-Beltran A, Farcas C, Johnson T, Margolis R, Alter G, Sansone SA, Fore IM, Ohno-Machado L, Grethe JS, Xu H; Cohen, Trevor; Li, Yueling; Soysal, Ergin; Tiryaki, Firat; Rogith, Deevakar; Alter, George; Gonzalez-Beltran, Alejandra; Salimi, Mandana;…	Journal of the American Medical Informatics Association : JAMIA
29304741	PMC5756413	10.1186/s12859-017-1999-8	https://www.ncbi.nlm.nih.gov/pmc/articles/PMC5756413; https://www.ncbi.nlm.nih.gov/pmc/articles/PMC5756413/	Inferring ontology graph structures using OWL reasoning.; Inferring ontology graph structures using OWL reasoning	N	Y	N	METHOD	METHOD	Onto2Graph	http://github.com/bio-ontology-research-group/Onto2Graph		OWL, Virtuoso (RDF)	Introduction of the automated-reasoning-based Onto2Graph method to generate graphs from OWL ontologies	excluded: out of scope	Semantic similarity; OWL; Automated reasoning; Ontology visualization; Ontology	ontology	Gene Ontology; Mice; ROC Curve; Drosophila [genetics]; Area Under Curve; Protein Interaction Maps [genetics]; Saccharomyces cerevisiae [genetics]; Caenorhabditis elegans [genetics]; Zebrafish [genetics]; Algorithms; Animals	2018-01-05; 2018 Jan 5	Rodríguez-García, Miguel Ángel; Hoehndorf, Robert; Rodríguez-García MÁ, Hoehndorf R	BMC Bioinformatics
29048466	PMC5860616	10.1093/bioinformatics/btx660	https://www.ncbi.nlm.nih.gov/pmc/articles/PMC5860616; https://www.ncbi.nlm.nih.gov/pmc/articles/PMC5860616/	PyBEL: a computational framework for Biological Expression Language; PyBEL: a computational framework for Biological Expression Language.	Y	Y	Y	SOFTWARE	SOFTWARE	PyBEL	https://github.com/pybel		Neo4j	It is a software package to manage the BEL format and to provides converters between BEL and several formats (including the neo4j format)	included: a software example for convertion between the BEL format and GDB/neo4j formats.		BEL format	Metabolic Networks and Pathways; Programming Languages; Signal Transduction; Alzheimer Disease [metabolism]; Software; Humans; Computational Biology [methods]; Models, Biological	2018-02-15; 2017 Oct 18	Ebeling, Christian; Hoyt CT, Konotopez A, Ebeling C; Konotopez, Andrej; Hoyt, Charles Tapley	Bioinformatics
29040688	PMC5753264	10.1093/nar/gkx930	https://www.ncbi.nlm.nih.gov/pmc/articles/PMC5753264/; https://www.ncbi.nlm.nih.gov/pmc/articles/PMC5753264	The online Tabloid Proteome: an annotated database of protein associations.; The online Tabloid Proteome: an annotated database of protein associations	Y	Y	Y	INTEGRATED	INTEGRATED	Tabloid Proteome	http://iomics.ugent.be/tabloidproteome	supported by ELIXIR Belgium; last update Nov. 2018	Neo4j	Integrates content on inferred protein-protein association	included: a KG for inferred relationships among MS-based proteomics datasets, focusing on PPI		proteomics	Databases, Protein; Proteomics; Knowledge Bases; Protein Interaction Mapping; User-Computer Interface; Internet; Software; Humans; Proteome; Mass Spectrometry	2018-01-04; 2017 Oct 13	Gupta, Surya; Turan, Demet; Gupta S, Turan D, Tavernier J, Martens L; Martens, Lennart; Tavernier, Jan	Nucleic Acids Research
29040751	PMC5753195	10.1093/nar/gkx918	https://www.ncbi.nlm.nih.gov/pmc/articles/PMC5753195; https://www.ncbi.nlm.nih.gov/pmc/articles/PMC5753195/	EpiDenovo: a platform for linking regulatory de novo mutations to developmental epigenetics and diseases; EpiDenovo: a platform for linking regulatory de novo mutations to developmental epigenetics and diseases.	Y	N	N	INTEGRATED	INTEGRATED	EpiDenovo	http://www.epidenovo.biols.ac.cn/		Neo4j	Integrates embryonic epigenetic data from both humans and mice	excluded: resource not available		epigenetics	Intellectual Disability [genetics]; Chromatin Immunoprecipitation; Mice; Databases, Genetic; User-Computer Interface; Developmental Disabilities [genetics]; Epigenesis, Genetic; Internet; Autism Spectrum Disorder [genetics]; Humans; Embryonic Development [genetics]; Mutation; Child; Animals	2017 Oct 10; 2018-01-04	Sun, Zhongsheng; Liu, Qi; Mao F, Liu Q, Zhao X, Yang H, Guo S, Xiao L, Li X, Teng H, Sun Z, Dou Y; Xiao, Luoyuan; Teng, Huajing; Li, Xianfeng; Mao, Fengbiao; Guo, Sen; Zhao, Xiaolu; Dou, Yali; Yang, Haonan	Nucleic Acids Research
28981707	PMC5753345	10.1093/nar/gkx807	https://www.ncbi.nlm.nih.gov/pmc/articles/PMC5753345/; https://www.ncbi.nlm.nih.gov/pmc/articles/PMC5753345	The Encyclopedia of Proteome Dynamics: a big data ecosystem for (prote)omics; The Encyclopedia of Proteome Dynamics: a big data ecosystem for (prote)omics.	Y	Y	N	INTEGRATED	INTEGRATED	EPD	https://peptracker.com/epd/	error 500	Neo4j	the Encyclopedia of Proteome Dynamics (EPD) integrates proteomics from both human and animal models	excluded: resource not available		proteomics, human and animal model	Data Display; Mass Spectrometry; Big Data; User-Computer Interface; Proteome [genetics]; Internet; Humans; Animals; Proteomics [methods]; Databases, Factual	2018-01-04; 2017 Sep 7	Lamond, Angus I; Afzal, Vackar; Brenes A, Afzal V, Kent R, Lamond AI; Kent, Robert; Brenes, Alejandro	Nucleic Acids Research
28388878	PMC5383985	10.1186/s12864-017-3664-z	https://www.ncbi.nlm.nih.gov/pmc/articles/PMC5383985; https://www.ncbi.nlm.nih.gov/pmc/articles/PMC5383985/	Medium term water deficit elicits distinct transcriptome responses in Eucalyptus species of contrasting environmental origin; Medium term water deficit elicits distinct transcriptome responses in Eucalyptus species of contrasting environmental origin.	N	N	N	METHOD	METHOD				Virtuoso	authors explore mechanisms and genetic variation by initial investigating water deficit in plants/ eucalyptus	excluded: out of scope	Transcriptomic; Homeostasis; Water deficit; Ecotype; Eucalyptus	Eucalyptus	Metabolic Networks and Pathways; High-Throughput Nucleotide Sequencing; Eucalyptus [genetics]; Gene Ontology; Gene Regulatory Networks; Transcriptome; Molecular Sequence Annotation; Signal Transduction; Ecotype; Stress, Physiological [genetics]; Droughts; Gene Expression Profiling; Plant Leaves; Gene Expression Regulation, Plant; Computational Biology [methods]	2017 Apr 7; 2017-04-07	Spokevicius, Antanas V.; Nolin, Marc-Alexandre; Müller, Caroline; Spokevicius AV, Tibbits J, Rigault P, Nolin MA, Müller C, Merchant A; Merchant, Andrew; Rigault, Philippe; Tibbits, Josquin	BMC Genomics
28253932	PMC5335492	10.1186/s13023-017-0597-1	https://www.ncbi.nlm.nih.gov/pmc/articles/PMC5335492; https://www.ncbi.nlm.nih.gov/pmc/articles/PMC5335492/	Does the low prevalence affect the sample size of interventional clinical trials of rare diseases? An analysis of data from the aggregate analysis of clinicaltrials.gov.; Does the low prevalence affect the sample size of interventional clinical trials of rare diseases? An analysis of data from the aggregate analysis of clinicaltrials.gov	N	N	N	METHOD	METHOD	Orphadata	http://www.orphadata.org/cgi-bin/index.php	yes, monthly		Analysis paper for clinical data on rare disease	excluded: no GDB use	Sample size; Prevalence; Orphanet; Rare disease; Aggregate analysis of clinialtrials.gov; Orphan disease; Orphadata	Rare diseases	Rare Diseases [epidemiology]; Prevalence; Clinical Trials as Topic; Internet; Humans; Sample Size	2017 Mar 2; 2017-03-02	Miller, Frank; Zohar, Sarah; Hee SW, Willis A, Tudur Smith C, Day S, Miller F, Madan J, Posch M, Zohar S, Stallard N; Tudur Smith, Catrin; Madan, Jason; Willis, Adrian; Hee, Siew Wan; Stallard, Nigel; Posch, Martin; Day, Simon	Orphanet Journal of Rare Diseases
28230725	PMC5335945	10.3390/s17020403	https://www.ncbi.nlm.nih.gov/pmc/articles/PMC5335945/; https://www.ncbi.nlm.nih.gov/pmc/articles/PMC5335945	Towards a Semantic Web of Things: A Hybrid Semantic Annotation, Extraction, and Reasoning Framework for Cyber-Physical System; Towards a Semantic Web of Things: A Hybrid Semantic Annotation, Extraction, and Reasoning Framework for Cyber-Physical System.	N	N	N	METHOD	METHOD				Neo4j	connecting physical resources in a single resource	excluded: out of scope	ontology; semantic reasoning; entity linking; Web of Things; semantic annotation; semantic sensor network; semantic web; cyber-physical system	semantic web		2017-02-20; 2017 Feb 20	Ji, Yang; Wu Z, Xu Y, Yang Y, Zhang C, Zhu X, Ji Y; Wu, Zhenyu; Yang, Yunong; Xu, Yuan; Zhu, Xinning; Zhang, Chunhong	Sensors (Basel, Switzerland)
28141874	PMC5283729	10.1371/journal.pone.0171046	https://www.ncbi.nlm.nih.gov/pmc/articles/PMC5283729; https://www.ncbi.nlm.nih.gov/pmc/articles/PMC5283729/	Metabox: A Toolbox for Metabolomic Data Analysis, Interpretation and Integrative Exploration.; Metabox: A Toolbox for Metabolomic Data Analysis, Interpretation and Integrative Exploration	Y	Y	Y	SOFTWARE	SOFTWARE	Metabox	http://kwanjeeraw.github.io/metabox/		Neo4j	Metabox represents a toolbox for metabolomics analysis (following integration with other omics: proteomics/ transcriptomics)	included: an example of integrating metabolomic data analysis and KG		metabolomics	Metabolomics [methods]; Metabolome; Databases as Topic; Adenocarcinoma [metabolism]; Software; Lung Neoplasms [metabolism]; Adenocarcinoma of Lung; Humans; Statistics as Topic	2017-01-31; 2017 Jan 31	Fan, Sili; Grapov, Dmitry; Wanichthanarak K, Fan S, Grapov D, Barupal DK, Fiehn O; Wanichthanarak, Kwanjeera; Fiehn, Oliver; Barupal, Dinesh Kumar	PLoS ONE
28007941	PMC5388403	10.1093/nar/gkw1226	https://www.ncbi.nlm.nih.gov/pmc/articles/PMC5388403; https://www.ncbi.nlm.nih.gov/pmc/articles/PMC5388403/	Registry in a tube: multiplexed pools of retrievable parts for genetic design space exploration.; Registry in a tube: multiplexed pools of retrievable parts for genetic design space exploration	N	N	N	METHOD	METHOD	poolDesigner	https://github.com/CIDARLAB/poolDesigner/		Neo4j	A method for the conversion of genetic design spaces into pools of composite parts from which individual constructs can be retrieved and assembled	excluded: out of scope		genetic engeneering/ design ?	High-Throughput Nucleotide Sequencing; Gene Regulatory Networks; Klebsiella [genetics]; Escherichia coli [genetics]; Nitrogen Fixation [genetics]; Nitrogenase [genetics]; Genetic Engineering [methods]; Promoter Regions, Genetic; Algorithms; Gene Library	2016 Dec 21; 2017-02-17	Roehner, Nicholas; Mikkelsen, Tarjei S.; Gordon, D. Benjamin; Woodruff LB, Gorochowski TE, Roehner N, Mikkelsen TS, Densmore D, Gordon DB, Nicol R, Voigt CA; Nicol, Robert; Woodruff, Lauren B. A.; Voigt, Christopher A.; Gorochowski, Thomas E.; Densmore, Douglas	Nucleic Acids Research
27899636	PMC5210586	10.1093/nar/gkw1128	https://www.ncbi.nlm.nih.gov/pmc/articles/PMC5210586; https://www.ncbi.nlm.nih.gov/pmc/articles/PMC5210586/	The Monarch Initiative: an integrative data and analytic platform connecting phenotypes to genotypes across species; The Monarch Initiative: an integrative data and analytic platform connecting phenotypes to genotypes across species.	Y	Y	Y	ONTOLOGY	ONTOLOGY	Monarch Knowledge Graph	https://github.com/SciGraph/SciGraph/	last update 12m ago	Neo4j	it is a resource for ontologies and ontology-encoded knowledge	included: the Monarch KG is a comprehensive repository integrating clinical knowledge sources and genetic and genomic resources (including ontologies and control vocabularies)		ontology	Data Curation; Species Specificity; Genetic Association Studies [methods]; Databases, Genetic; Search Engine; Phenotype; User-Computer Interface; Web Browser; Biological Evolution; Software; Humans; Computational Biology [methods]; Genotype; Animals	2017-01-04; 2016 Nov 29	Gourdine, J.P.; Jacobsen, Julius O.B.; Washington, Nicole; Robinson, Peter N.; Keith, Dan; Köhler, Sebastian; Hochheiser, Harry; Groza, Tudor; Engelstad, Mark; NguyenXuan, Jeremy; Balhoff, James P.; Conlin, Tom; Haendel, Melissa A.; Brush, Matthew; McMurry, Julie A.; Foster, Erin; Vasilevsky, Nicole; Smedley, Damian; Carbon, Seth; Dunn, Nathan; Shefchek, Kent; Mungall, Christopher J.; Mungall CJ,…	Nucleic Acids Research
27899649	PMC5210558	10.1093/nar/gkw1075	https://www.ncbi.nlm.nih.gov/pmc/articles/PMC5210558/; https://www.ncbi.nlm.nih.gov/pmc/articles/PMC5210558	Protein Ontology (PRO): enhancing and scaling up the representation of protein entities; Protein Ontology (PRO): enhancing and scaling up the representation of protein entities.	Y	Y	Y	ONTOLOGY	ONTOLOGY	Protein onology	https://proconsortium.org/	yes	Virtuoso (RDF)	the RDF-based system for the Protein Ontology	included: an example of using Virtuoso for an established and comprehensive ontology		protein ontology	Databases, Genetic; Proteins [chemistry]; Web Browser; Humans; Computational Biology [methods]; Animals	2017-01-04; 2016 Nov 28	Cowart, Julie; Christie, Karen R.; Arighi, Cecilia N.; Chen, Sheng-Chih; Natale, Darren A.; D'Eustachio, Peter; Natale DA, Arighi CN, Blake JA, Bona J, Chen C, Chen SC, Christie KR, Cowart J, D'Eustachio P, Diehl AD, Drabkin HJ, Duncan WD, Huang H, Ren J, Ross K, Ruttenberg A, Shamovsky V, Smith B, Wang Q, Zhang J, El-Sayed A, Wu CH; Wang, Qinghua; Bona, Jonathan; Ruttenberg, Alan; Shamovsky, Ver…	Nucleic Acids Research
27797761	PMC6041975	10.1093/bioinformatics/btw652	https://www.ncbi.nlm.nih.gov/pmc/articles/PMC6041975; https://www.ncbi.nlm.nih.gov/pmc/articles/PMC6041975/	Isomorphic semantic mapping of variant call format (VCF2RDF); Isomorphic semantic mapping of variant call format (VCF2RDF).	N	N	N	SOFTWARE	SOFTWARE		https://github.com/ibl/VCFr	no	AllegroGraph; Virtuoso	a parser for conversion of the Variant Calling Format (VCF) into RDF	excluded: out of scope		parser	Semantics; High-Throughput Nucleotide Sequencing [methods]; Information Storage and Retrieval; Sequence Analysis, DNA [methods]; Software; Humans; Genome; Genomics [methods]; Genetic Variation	2017-02-15; 2016 Nov 12	de Oliveira, Diana Magalhães; Iriabho, Egiebade; Penha ED, Iriabho E, Dussaq A, de Oliveira DM, Almeida JS; Almeida, Jonas S; Dussaq, Alex; Penha, Emanuel Diego S	Bioinformatics
26688598	PMC4681010	10.1016/j.future.2015.09.006	https://www.ncbi.nlm.nih.gov/pmc/articles/PMC4681010/; https://www.ncbi.nlm.nih.gov/pmc/articles/PMC4681010	Globus Nexus: A Platform-as-a-Service Provider of Research Identity, Profile, and Group Management; Globus Nexus: A Platform-as-a-Service Provider of Research Identity, Profile, and Group Management.	N	N	N	SOFTWARE	SOFTWARE				Neo4j	Presents the Globus Nexus platform, which handles identity, profile and group management functionality	excluded: out of scope	identity federation; Globus Nexus; group management; Platform-as-a-Service; identity management	research group management/ Social networks		2016-03-01; 2016 Mar 1	McCollam, Brendan; Foster, Ian; Lidman, Mattias; Ananthakrishnan, Rachana; Chard, Kyle; Chard K, Lidman M, McCollam B, Bryan J, Ananthakrishnan R, Tuecke S, Foster I; Bryan, Josh; Tuecke, Steven	Future generations computer systems : FGCS
26876889	PMC5221424	10.1093/bib/bbv118	https://www.ncbi.nlm.nih.gov/pmc/articles/PMC5221424; https://www.ncbi.nlm.nih.gov/pmc/articles/PMC5221424/	Translational bioinformatics in the era of real-time biomedical, health care and wellness data streams; Translational bioinformatics in the era of real-time biomedical, health care and wellness data streams.	N	Y	N	REVIEW	REVIEW				Neo4j	it reviews the translational bioinformatics solutions/ approaches for integration of patient data with existing clinical/ electronic medical records data.	excluded: not focused on GDB	health information technology; individualized medicine; health monitoring; scientific wellness; wellcare; clinical decision support; wearables	translational bioinformatics	Data Collection; Software; Computational Biology; Humans	2016 Feb 14; 2017-01	Morgan, Joseph W; Shameer, Khader; Dudley, Joel T; Badgeley, Marcus A; Miotto, Riccardo; Shameer K, Badgeley MA, Miotto R, Glicksberg BS, Morgan JW, Dudley JT; Glicksberg, Benjamin S	Briefings in Bioinformatics
26844016	PMC4736989	10.7717/peerj.1558	https://www.ncbi.nlm.nih.gov/pmc/articles/PMC4736989; https://www.ncbi.nlm.nih.gov/pmc/articles/PMC4736989/	Mining integrated semantic networks for drug repositioning opportunities; Mining integrated semantic networks for drug repositioning opportunities.	N	N	N	INTEGRATED	METHOD					An integrative framework for drug repurpose	excluded: no GDB use	Bioinformatics; Data integration; Semantic subgraphs; Data mining; Drug target interactions; Semantic networks; Systems approaches; Drug repositioning	drug repurposing, semantic network		2016-01-19; 2016 Jan 19	Woollard, Peter M.; Cockell, Simon J.; Tipney, Hannah; Mullen, Joseph; Mullen J, Cockell SJ, Tipney H, Woollard PM, Wipat A; Wipat, Anil	PeerJ
26797628	PMC4730533	10.3390/ijerph13010142	https://www.ncbi.nlm.nih.gov/pmc/articles/PMC4730533/; https://www.ncbi.nlm.nih.gov/pmc/articles/PMC4730533	The Online Dissemination of Nature-Health Concepts: Lessons from Sentiment Analysis of Social Media Relating to "Nature-Deficit Disorder".; The Online Dissemination of Nature–Health Concepts: Lessons from Sentiment Analysis of Social Media Relating to “Nature-Deficit Disorder”	N	N	N	OTHERS	OTHERS				Neo4j	Lessons from sentiment analysis and recommendations for an improved dissemination of messages related to nature-deficit disorders	excluded: out of scope	nature-deficit disorder; big data; Twitter; sentiment analysis; nature–health	sentiment analysis, Twitter	Information Dissemination [methods]; Public Opinion; Social Networking; Humans; Public Health [education]; Nature; Communication; Social Media [statistics & numerical data]	2016-01; 2016 Jan 19	Taylor, Tim; Palomino, Marco; Palomino M, Taylor T, Göker A, Isaacs J, Warber S; Warber, Sara; Göker, Ayse; Isaacs, John	International Journal of Environmental Research and Public Health
26679168	PMC4699365	10.1186/s13059-015-0836-5	https://www.ncbi.nlm.nih.gov/pmc/articles/PMC4699365; https://www.ncbi.nlm.nih.gov/pmc/articles/PMC4699365/	Mineotaur: a tool for high-content microscopy screen sharing and visual analytics.; Mineotaur: a tool for high-content microscopy screen sharing and visual analytics	N	N	N	SOFTWARE	SOFTWARE	Mineotaur	http://www.mineotaur.org	not maintained	Neo4j	The Mineotaur open-source and downloadable web application that facilitates visualisation and dissemination of large screen datasets	excluded: out of scope		dataset sharing tool	Microscopy [methods]; Software; Information Dissemination [methods]; Datasets as Topic	2015 Dec 17	Antal, Bálint; Carazo Salas, Rafael E.; Antal B, Chessel A, Carazo Salas RE; Chessel, Anatole	Genome Biology
26578555	PMC4702881	10.1093/nar/gkv1247	https://www.ncbi.nlm.nih.gov/pmc/articles/PMC4702881/; https://www.ncbi.nlm.nih.gov/pmc/articles/PMC4702881	SugarBindDB, a resource of glycan-mediated host–pathogen interactions; SugarBindDB, a resource of glycan-mediated host-pathogen interactions.	N?	N	N	PRIMARY	PRIMARY	SugarBindDB	https://sugarbind.expasy.org/	2018		SugarBindDB is a curated database containing data on glycan binding of human pathogens (lectins and adhesins)	excluded: out of scope		pathogens	Protein Binding; Viral Proteins [metabolism]; Polysaccharides [chemistry]; Bacterial Proteins [metabolism]; Databases, Chemical; Ligands; Host-Pathogen Interactions; Lectins [chemistry]	2016-01-04; 2015 Nov 17	Mariethoz, Julien; Karlsson, Niclas G.; Packer, Nicolle H.; Campbell, Matthew P.; Mariethoz J, Khatib K, Alocci D, Campbell MP, Karlsson NG, Packer NH, Mullen EH, Lisacek F; Lisacek, Frederique; Alocci, Davide; Mullen, Elaine H.; Khatib, Khaled	Nucleic Acids Research
26400175	PMC4702940	10.1093/nar/gkv951	https://www.ncbi.nlm.nih.gov/pmc/articles/PMC4702940; https://www.ncbi.nlm.nih.gov/pmc/articles/PMC4702940/	PubChem Substance and Compound databases; PubChem Substance and Compound databases.	N?	N	N	INTEGRATED	INTEGRATED	PubChemRDF	https://pubchem.ncbi.nlm.nih.gov/			integrates chemical subtances and their biological activities	excluded: no GDB use		biochemistry	Databases, Chemical; Pharmaceutical Preparations [chemistry]; Internet; Software; Molecular Structure	2015 Sep 22; 2016-01-04	Kim S, Thiessen PA, Bolton EE, Chen J, Fu G, Gindulyte A, Han L, He J, He S, Shoemaker BA, Wang J, Yu B, Zhang J, Bryant SH; He, Siqian; Wang, Jiyao; Han, Lianyi; Bryant, Stephen H.; Thiessen, Paul A.; He, Jane; Gindulyte, Asta; Kim, Sunghwan; Yu, Bo; Chen, Jie; Bolton, Evan E.; Shoemaker, Benjamin A.; Zhang, Jian; Fu, Gang	Nucleic Acids Research
25490885	PMC4279962	10.1186/s12859-014-0386-y	https://www.ncbi.nlm.nih.gov/pmc/articles/PMC4279962/; https://www.ncbi.nlm.nih.gov/pmc/articles/PMC4279962	Finding gene regulatory network candidates using the gene expression knowledge base; Finding gene regulatory network candidates using the gene expression knowledge base.	N	N	N	INTEGRATED	INTEGRATED	GeXKB	not available		Virtuoso	GeXKB contains knowledge on gene expression regulation and facilitates exploration of regulatory network proteins	excluded: resource not available		gene regulatory network	Gene Expression Profiling [methods]; Gene Regulatory Networks; Semantics; Knowledge Bases; Signal Transduction; Gene Expression Regulation; Humans; Genomics [methods]; Computational Biology [methods]; Protein Interaction Maps; Models, Biological	2014 Dec 10; 2014-12-10	Kuiper, Martin; Sanz de Galdeano, Alejandro; Blondé, Ward; Tripathi, Sushil; Venkatesan, Aravind; Venkatesan A, Tripathi S, Sanz de Galdeano A, Blondé W, Lægreid A, Mironov V, Kuiper M; Lægreid, Astrid; Mironov, Vladimir	BMC Bioinformatics
25540777	PMC4261811	10.3389/fbioe.2014.00069	https://www.ncbi.nlm.nih.gov/pmc/articles/PMC4261811; https://www.ncbi.nlm.nih.gov/pmc/articles/PMC4261811/	Comprehensive reconstruction and visualization of non-coding regulatory networks in human.; Comprehensive Reconstruction and Visualization of Non-Coding Regulatory Networks in Human	Y?	Y	Y	INTEGRATED	INTEGRATED	ncRNA-DB	http://ncrnadb.scienze.univr.it/ncrnadb/	no	OrientDB	it contains ncRNAs, genes, and associated diseases and inter-relationships	included: a distinct example of the GDB use for exploration of the non-coding RNA interactions	lncRNAs; microRNAs; cytoscape; non-coding RNAs; gene expression; networks	Biomedicine		2014 Dec 10; 2014-12-10	Bonnici, Vincenzo; Bonnici V, Russo F, Bombieri N, Pulvirenti A, Giugno R; Bombieri, Nicola; Pulvirenti, Alfredo; Russo, Francesco; Giugno, Rosalba	Frontiers in Bioengineering and Biotechnology
25317275	PMC4172698	10.3402/jev.v3.24247	https://www.ncbi.nlm.nih.gov/pmc/articles/PMC4172698; https://www.ncbi.nlm.nih.gov/pmc/articles/PMC4172698/	Informatic system for a global tissue–fluid biorepository with a graph theory–oriented graphical user interface; Informatic system for a global tissue-fluid biorepository with a graph theory-oriented graphical user interface.	N	N	N	METHOD	METHOD					An technical infrastructure for specimen tracking and clinical, laboratory, and imaging data capture in brain tumours	excluded: no GDB use	ontology; extracellular vesicle; biorepository; medical research database; graph theory; exosome	semantic web		2014-09-22; 2014 Sep 22	Hochberg, Fred; Butler, William E.; Carter, Bob; Butler WE, Atai N, Carter B, Hochberg F; Atai, Nadia	Journal of Extracellular Vesicles
25182954	PMC4423647	10.1186/s12918-014-0091-5	https://www.ncbi.nlm.nih.gov/pmc/articles/PMC4423647; https://www.ncbi.nlm.nih.gov/pmc/articles/PMC4423647/	BioModels linked dataset; BioModels linked dataset.	Y?	Y	Y	INTEGRATED	INTEGRATED	BioModels Linked Dataset	https://www.ebi.ac.uk/rdf/services/sparql	yes	Virtuoso (RDF)	Authors developed the BioModels Linked Dataset to store an RDF representation of all BioModels models	inlcuded: GDB to store models from BioModels		biomodels	Databases as Topic; Internet; Data Collection [methods]; Computational Biology; Models, Biological	2014 Aug 15; 2014-08-15	Le Novère, Nicolas; Laibe, Camille; Wimalaratne SM, Grenon P, Hermjakob H, Le Novère N, Laibe C; Grenon, Pierre; Hermjakob, Henning; Wimalaratne, Sarala M	BMC Systems Biology
25089180	PMC4118313	10.1186/2041-1480-5-32	https://www.ncbi.nlm.nih.gov/pmc/articles/PMC4118313/; https://www.ncbi.nlm.nih.gov/pmc/articles/PMC4118313	BioBenchmark Toyama 2012: an evaluation of the performance of triple stores on biological data; BioBenchmark Toyama 2012: an evaluation of the performance of triple stores on biological data.	Y?	Y	Y	METHOD	METHOD				Virtuoso (RDF)	authors performed a technical comparison among several RDF-systems using several large datasets	inlcuded: evaluation of different triple store for storing biological data		performance		2014 Jul 10; 2014-07-10	Wu, Hongyan; Fujiwara, Toyofumi; Bolleman, Jerven; Wu H, Fujiwara T, Yamamoto Y, Bolleman J, Yamaguchi A; Yamamoto, Yasunori; Yamaguchi, Atsuko	Journal of Biomedical Semantics
25057255	PMC4092319	10.3897/BDJ.2.e1125	https://www.ncbi.nlm.nih.gov/pmc/articles/PMC4092319; https://www.ncbi.nlm.nih.gov/pmc/articles/PMC4092319/	Enriched biodiversity data as a resource and service; Enriched biodiversity data as a resource and service.	N	N	N	OTHERS	OTHERS	demo of Taxonomic Mind Mapper	http://gist.neo4j.org/9684109	not found	Neo4j	outcome from the Biodiversity Data Enrichment Hackathon	excluded: resource not available	Open source; Linked data; Web services; Intelligent openness; Software; Taxonomy; Hackathon; Biodiversity informatics; Data enrichment; Semantic Web			2014-06-16; 2014 Jun 16	Hettling, Hannes; Weiland, Claus; Balech, Bachir; Hovenkamp, Peter; Eades, David; Gosline, George; Hamann, Thomas D.; Beard, Niall; Holleman, Ayco; Vos RA, Biserkov JV, Balech B, Beard N, Blissett M, Brenninkmeijer C, van Dooren T, Eades D, Gosline G, Groom QJ, Hamann TD, Hettling H, Hoehndorf R, Holleman A, Hovenkamp P, Kelbert P, King D, Kirkup D, Lammers Y, DeMeulemeester T, Mietchen D, Miller…	Biodiversity Data Journal
24917804	PMC4042686	10.3389/fnhum.2014.00370	https://www.ncbi.nlm.nih.gov/pmc/articles/PMC4042686; https://www.ncbi.nlm.nih.gov/pmc/articles/PMC4042686/	Pervasive brain monitoring and data sharing based on multi-tier distributed computing and linked data technology.; Pervasive brain monitoring and data sharing based on multi-tier distributed computing and linked data technology	Y?	N	N	METHOD	METHOD				Virtuoso (RDF)	Authors initiated an effort on development of a EEG-based Brain-computer interfaces (BCI) intergating various components	excluded: out of scope	machine-to-machine communication; Fog Computing; Cloud Computing; bio-sensors; linked data; brain computer interfaces; semantic sensor web	brain computer interfaces		2014 Jun 3; 2014-06-03	Gan, Tchin-Tze; You, Chun-Kai; Yu, Chieh; Mullen, Tim; Jung, Tzyy-Ping; Chung, Cheng-En; Wang, Yu-Te; Hsiao, Ching-Teng; Kothe, Christian; Rodríguez Méndez, Sergio José; Zao, John K.; Chu, San-Liang; Zao JK, Gan TT, You CK, Chung CE, Wang YT, Rodríguez Méndez SJ, Mullen T, Yu C, Kothe C, Hsiao CT, Chu SL, Shieh CK, Jung TP; Shieh, Ce-Kuen	Frontiers in Human Neuroscience
24861621	PMC4086107	10.1093/nar/gku443	https://www.ncbi.nlm.nih.gov/pmc/articles/PMC4086107/; https://www.ncbi.nlm.nih.gov/pmc/articles/PMC4086107	NetworkAnalystintegrative approaches for protein-protein interaction network analysis and visual exploration.; NetworkAnalyst - integrative approaches for protein–protein interaction network analysis and visual exploration	Y	Y	Y	INTEGRATED	INTEGRATED	NetworkAnalyst	https://www.networkanalyst.ca/	yes (on the website)	Neo4j	A network-based framrwork for integration, analysis and visualisation of gene expression profiling	included: a comprehensive KG that facilitates analysis of PPI netwrok starting from gene expression data		PPI network analysis	Mice; Proteins [genetics]; Internet; Gene Expression; Computer Graphics; Humans; Software; Protein Interaction Mapping [methods]; Animals; Protein Interaction Maps	2014-07-01; 2014 May 26	Hancock, Robert E. W.; Xia, Jianguo; Benner, Maia J.; Xia J, Benner MJ, Hancock RE	Nucleic Acids Research
21624158	PMC3102892	10.1186/2041-1480-2-S2-S3	https://www.ncbi.nlm.nih.gov/pmc/articles/PMC3102892; https://www.ncbi.nlm.nih.gov/pmc/articles/PMC3102892/	HyQue: evaluating hypotheses using Semantic Web technologies; HyQue: evaluating hypotheses using Semantic Web technologies.	N	N	N	INTEGRATED	INTEGRATED	HyQue	https://semanticscience.org/projects/hyque			SPARQL	excluded: resource not available		galactose metabolism in S. cerevisiae; semantic web		2011 May 17; 2011-05-17	Callahan, Alison; Dumontier, Michel; Callahan A, Dumontier M, Shah NH; Shah, Nigam H	Journal of Biomedical Semantics
21496247	PMC3101187	10.1186/1471-2105-12-98	https://www.ncbi.nlm.nih.gov/pmc/articles/PMC3101187/; https://www.ncbi.nlm.nih.gov/pmc/articles/PMC3101187	CDAO-Store: Ontology-driven Data Integration for Phylogenetic Analysis; CDAO-store: ontology-driven data integration for phylogenetic analysis.	N	N	N	METHOD	METHOD	CDAO-Store	http://www.cs.nmsu.edu/~cdaostore		AllegroGraph; Virtuoso	Presentation of the web-based RDF-based CDAO-Store system for storing phylogenetic data	excluded: out of scope		Phylogenetic Analysis	Classification [methods]; Semantics; Phylogeny; Internet; Biological Evolution; Software; Algorithms; Information Storage and Retrieval	2011 Apr 15; 2011-04-15	Le, Trung; Wright, Ben; Son, Tran Cao; Chisham B, Wright B, Le T, Son TC, Pontelli E; Chisham, Brandon; Pontelli, Enrico	BMC Bioinformatics
21342591	PMC3044316	10.1186/1471-2105-12-S1-S8	https://www.ncbi.nlm.nih.gov/pmc/articles/PMC3044316; https://www.ncbi.nlm.nih.gov/pmc/articles/PMC3044316/	Ontology-based instance data validation for high-quality curated biological pathways.; Ontology-based instance data validation for high-quality curated biological pathways	Y?	N	N	ONTOLOGY	ONTOLOGY				AllegroGraph (RDF)	a system to validate the content of biological pathways using the Cell System Ontology	excluded: not focused on GDB		ontology	Validation Studies as Topic; Systems Biology [methods]; Computer Simulation; Models, Biological	2011 Feb 15; 2011-02-15	Ueno, Kazuko; Jeong, Euna; Miyano, Satoru; Nagasaki, Masao; Jeong E, Nagasaki M, Ueno K, Miyano S	BMC Bioinformatics
20851208	PMC3071752	10.1016/j.jbi.2010.09.004	https://www.ncbi.nlm.nih.gov/pmc/articles/PMC3071752/; https://www.ncbi.nlm.nih.gov/pmc/articles/PMC3071752	Exposing the cancer genome atlas as a SPARQL endpoint.; Exposing the cancer genome atlas as a SPARQL endpoint	N	N	N	METHOD	METHOD					RDF description of TCGA	excluded: no GDB use		Biomedicine:Cancer	Semantics; Neoplasms [classification]; Atlases as Topic; Genome; Computational Biology [methods]; Databases, Factual	2010 Dec; 2010-12	Deus, Helena F.; Mills, Gordon B.; Weinstein, John N.; Almeida, Jonas S.; Veiga, Diogo F.; Freire, Pablo R.; Deus HF, Veiga DF, Freire PR, Weinstein JN, Mills GB, Almeida JS	Journal of biomedical informatics
20569493	PMC2911465	10.1186/1756-0500-3-175	https://www.ncbi.nlm.nih.gov/pmc/articles/PMC2911465; https://www.ncbi.nlm.nih.gov/pmc/articles/PMC2911465/	OntoFox: web-based support for ontology reuse; OntoFox: web-based support for ontology reuse.	Y?	Y	Y	ONTOLOGY	ONTOLOGY	OntoFox	http://ontofox.hegroup.org/	2016	Virtuoso (RDF)	integrative resource for ontologies	inlcuded: a tool to reuse biological ontologies based on an RDF triple store				2010 Jun 22; 2010-06-22	Ruttenberg, Alan; Xiang, Zuoshuang; He, Yongqun; Xiang Z, Courtot M, Brinkman RR, Ruttenberg A, He Y; Brinkman, Ryan R; Courtot, Mélanie	BMC Research Notes
20205772	PMC2823599	10.1186/1749-8546-5-2	https://www.ncbi.nlm.nih.gov/pmc/articles/PMC2823599; https://www.ncbi.nlm.nih.gov/pmc/articles/PMC2823599/	Semantic Web for data harmonization in Chinese medicine.; Semantic Web for data harmonization in Chinese medicine	N	N	N	METHOD	METHOD					semantic web for chinese medicine	excluded: out of scope		semantic web		2010 Jan 12; 2010-01-12	Cheung KH, Chen H; Chen, Huajun; Cheung, Kei-Hoi	Chinese Medicine
25621321	PMC4303908	10.1007/978-3-642-13818-8_32	https://www.ncbi.nlm.nih.gov/pmc/articles/PMC4303908; https://www.ncbi.nlm.nih.gov/pmc/articles/PMC4303908/	Provenance Context Entity (PaCE): Scalable Provenance Tracking for Scientific RDF Data; Provenance Context Entity (PaCE): Scalable Provenance Tracking for Scientific RDF Data.	Y?	Y	N	ONTOLOGY	ONTOLOGY	Provenance Context Entity (PaCE)	not available		Virtuoso	authors defined a provenance-context-based approach and implemented it in the Biomedical Knowledge Repository (BKR) project (US National Library of Medicine).	excluded: resource not available	Provenir ontology; RDF reification; Context theory; Biomedical knowledge repository; Provenance context entity			2010	Bodenreider, Olivier; Sheth, Amit; Hitzler, Pascal; Sahoo, Satya S.; Thirunarayan, Krishnaprasad; Sahoo SS, Bodenreider O, Hitzler P, Sheth A, Thirunarayan K	Scientific and statistical database management : International Conference, SSDBM ... : proceedings. International Conference on Scientific and Statistical Database Management
19796402	PMC2755826	10.1186/1471-2105-10-S10-S5	https://www.ncbi.nlm.nih.gov/pmc/articles/PMC2755826; https://www.ncbi.nlm.nih.gov/pmc/articles/PMC2755826/	KA-SB: from data integration to large scale reasoning; KA-SB: from data integration to large scale reasoning.	Y?	N	N	ONTOLOGY	ONTOLOGY	KA-SB	khaos.uma.es/KA-SB		OWL	BioPax Level 3 ontology,	excluded: resource not available			Database Management Systems; Information Storage and Retrieval [methods]; Internet; Software; Computational Biology [methods]; Databases, Factual	2009-10-01; 2009 Oct 1	Aldana-Montes, José F; Navas-Delgado, Ismael; Roldán-García MD, Navas-Delgado I, Kerzazi A, Chniber O, Molina-Castro J, Aldana-Montes JF; Kerzazi, Amine; Roldán-García, María del Mar; Chniber, Othmane; Molina-Castro, Joaquín	BMC Bioinformatics
19796395	PMC2755819	10.1186/1471-2105-10-S10-S11	https://www.ncbi.nlm.nih.gov/pmc/articles/PMC2755819/; https://www.ncbi.nlm.nih.gov/pmc/articles/PMC2755819	BioGateway: a semantic systems biology tool for the life sciences.; BioGateway: a semantic systems biology tool for the life sciences	N	N	N	ONTOLOGY	ONTOLOGY	BioGateway	www.semantic-systems-biology.org/biogateway		Virtuoso	SPARQL	excluded: resource not available		Semantic Systems Biology	Systems Biology; Database Management Systems; Internet; Biological Science Disciplines; Software; Computational Biology [methods]; Databases, Factual	2009-10-01; 2009 Oct 1	Kuiper, Martin; Stevens, Robert; Blondé, Ward; Antezana E, Blondé W, Egaña M, Rutherford A, Stevens R, De Baets B, Mironov V, Kuiper M; Egaña, Mikel; De Baets, Bernard; Mironov, Vladimir; Antezana, Erick; Rutherford, Alistair	BMC Bioinformatics
19796394	PMC2755818	10.1186/1471-2105-10-S10-S10	https://www.ncbi.nlm.nih.gov/pmc/articles/PMC2755818; https://www.ncbi.nlm.nih.gov/pmc/articles/PMC2755818/	A journey to Semantic Web query federation in the life sciences; A journey to Semantic Web query federation in the life sciences.	Y?	Y	Y	INTEGRATED	INTEGRATED	HCLS KB	http://www.corporate-semantic-web.de/hcls.html; http://hcls.deri.org/sparql		AllegroGraph; Virtuoso (RDF)	Demonstration of several semantic web query federation approaches to integrate diverse types of data in neurology	included: use of federated queries in life sciences		translational neuroscience, semantic web	Semantics; Information Dissemination [methods]; Information Storage and Retrieval; Biological Science Disciplines; Internet; Computational Biology [methods]; Databases, Factual	2009-10-01; 2009 Oct 1	Marshall, M Scott; Cheung KH, Frost HR, Marshall MS, Prud'hommeaux E, Samwald M, Zhao J, Paschke A; Zhao, Jun; Cheung, Kei-Hoi; Paschke, Adrian; Prud'hommeaux, Eric; Samwald, Matthias; Frost, H Robert	BMC Bioinformatics
34761267	PMC8728211	10.1093/nar/gkab1006	https://doi.org/10.1093/nar/gkab1006; https://www.ncbi.nlm.nih.gov/pmc/articles/PMC8728211; https://www.ncbi.nlm.nih.gov/pmc/articles/PMC8728211/	The IntAct database: efficient access to fine-grained molecular interaction data.; The IntAct database: efficient access to fine-grained molecular interaction data	Y	Y	Y	INTEGRATED	INTEGRATED	IntAct	https://www.ebi.ac.uk/intact/download ; https://github.com/intact-portal	yes; Yes	Neo4j	IntAct GDB; molecular interaction data from the IntAct resource	included: the updated accessing and visualisation functionality for IntAct is based on neo4j		COVID-19; general biomed	Databases, Protein; Protein Interaction Maps [genetics]; Software; Humans; Protein Interaction Mapping [methods]	2021-11-11; 2021 Nov 11	Orchard, Sandra; del Toro, Noemi; Rappsilber, Juri; Ragueneau, Eliot; Pundir, Sangya; Panni, Simona; Shrivastava, Anjali; Perfetto, Livia; Ratan, Prashansa; Barrera, Elisabet; Martin, Maria Jesus; Shirodkar, Gautam; Ricard-Blum, Sylvie; Salwinski, Lukasz; How, Karyn; Hermjakob, Henning; del Toro N, Shrivastava A, Ragueneau E, Meldal B, Combe C, Barrera E, Perfetto L, How K, Ratan P, Shirodkar G, …	Nucleic Acids Research
34755867	PMC8728252	10.1093/nar/gkab988	https://doi.org/10.1093/nar/gkab988; https://www.ncbi.nlm.nih.gov/pmc/articles/PMC8728252/; https://www.ncbi.nlm.nih.gov/pmc/articles/PMC8728252	PDBe-KB: collaboratively defining the biological context of structural data.; PDBe-KB: collaboratively defining the biological context of structural data	YY; Y	Y	Y	INTEGRATED	INTEGRATED	PDBe-KB	https://pdbe-kb.org; https://pdbe-kb.org/graph-download; https://pdbe-kb.org/graph-download	yes	Neo4j	Structural information; annotations derived from or relevant to the Protein Data Bank (PDB); Protein Data Bank in Europe – Knowledge Base	included: updated PDBe-KB, which it is a well-established and recent example on usability of GBD for PDB		general biomed; protein database	Databases, Protein; Gene Ontology; Knowledge Bases; Molecular Sequence Annotation; User-Computer Interface; Internet; Europe; Humans; Models, Molecular; Mutation; Phosphorylation; Protein Conformation; Structure-Activity Relationship; Protein Processing, Post-Translational; Proteins [chemistry]	2021-11-10; 2021 Nov 10	PDBe-KB consortium VaradiMihalyMAnyangoStephenSArmstrongDavidDBerrisfordJohnJChoudharyPreetiPDeshpandeMandarMNadzirinNurulNNairSreenath SSSPravdaLukasLTanweerAhsanAAl-LazikaniBissanBAndreiniClaudiaCBartonGeoffrey JGJBednarDavidDBerkaKarelKBlundellTomTBrockKelly PKPCarazoJose MariaJMDamborskyJiriJDavidAlessiaADeySucharitaSDunbrackRolandRRecioJuan FernandezJFFraternaliFrancaFGibsonTobyTHelmer-Citte…	Nucleic Acids Research
34747489	PMC8728232	10.1093/nar/gkab1046	https://www.ncbi.nlm.nih.gov/pmc/articles/PMC8728232/; https://www.ncbi.nlm.nih.gov/pmc/articles/PMC8728232; https://doi.org/10.1093/nar/gkab1046	BioSamples database: FAIRer samples metadata to accelerate research data management.; BioSamples database: FAIRer samples metadata to accelerate research data management	Y?; N	Y?	Y	OTHERS	OTHERS; INTEGRATED	BioSamples	http://www.ebi.ac.uk/biosamples		Neo4j	A sample metadata database at EMBL-EBI following FAIR principles; Descriptions and metadata about biological samples	included: neo4j access to BioSample resource		FAIRification	Metadata; COVID-19 [genetics]; Plant Physiological Phenomena [genetics]; Phenotype; SARS-CoV-2 [genetics]; Gene Expression Profiling; Humans; Host-Pathogen Interactions [physiology]; Genomics; Databases, Factual	2021 Nov 8; 2021-11-08	Gupta, Dipayan; Xu, Fuqi; Burdett, Tony; Liyanage, Isuru; Courtot M, Gupta D, Liyanage I, Xu F, Burdett T; Courtot, Mélanie	Nucleic Acids Research
34648031	PMC8728186	10.1093/nar/gkab918	https://www.ncbi.nlm.nih.gov/pmc/articles/PMC8728186; https://www.ncbi.nlm.nih.gov/pmc/articles/PMC8728186/; https://doi.org/10.1093/nar/gkab918	NCATS Inxight Drugs: a comprehensive and curated portal for translational research.; NCATS Inxight Drugs: a comprehensive and curated portal for translational research	Y	Y	Y	INTEGRATED	INTEGRATED	Inxight Drugs; NCATS Inxight Drugs	https://drugs.ncats.io; https://drugs.ncats.io/	Yes	Neo4j	An extension of the G-SRS codebase; Drug database: 125 036 product ingredients, including 2566 US approved drugs, 6242 marketed drugs, and 9684 investigational drugs	included: a comprehensive and recent effort using neo4j for drug discovery/ translational research		translational research; drug discovery	Databases, Pharmaceutical; National Center for Advancing Translational Sciences (U.S.); United States Food and Drug Administration; Databases, Factual; United States; Humans; Translational Research, Biomedical [classification]; Pharmaceutical Preparations [classification]	2021-10-14; 2021 Oct 14	Peryea, Tyler; Sheils, Timothy; Grishagin, Ivan; Jadhav, Ajit; Katzel, Daniel; Stroganov, Oleg; Skovpen, Yulia; Siramshetty, Vishal B; Southall, Noel T; Siramshetty VB, Grishagin I, Nguyễn ÐT, Peryea T, Skovpen Y, Stroganov O, Katzel D, Sheils T, Jadhav A, Mathé EA, Southall NT; Mathé, Ewy A; Nguyễn, Ðắc-Trung	Nucleic Acids Research
34613368	PMC8513397	10.1093/bioinformatics/btab694	https://doi.org/10.1093/bioinformatics/btab694; https://www.ncbi.nlm.nih.gov/pmc/articles/PMC8513397/; https://www.ncbi.nlm.nih.gov/pmc/articles/PMC8513397	COVID-19 Knowledge Graph from semantic integration of biomedical literature and databases; COVID-19 Knowledge Graph from semantic integration of biomedical literature and databases.	Y	Y	Y	SOFTWARE; INTEGRATED	SOFTWARE; INTEGRATED	COVID-19 Knowledge Graph	https://research.bioinformatics.udel.edu/covid19kg/.; https://research.bioinformatics.udel.edu/covid19kg/	No (11 months ago)	Virtuoso (RDF)	A COVID-19 KG using Virtuoso and integrating molecules and their interactions	included: a virtuoso-based KG for COVID-19		COVID-19	COVID-19; Semantics; Pattern Recognition, Automated; Pandemics; Humans; Databases, Factual	2021-10-06; 2021 Oct 6	Wu, Cathy H; Chen, Chuming; Cowart, Julie E; Chen C, Ross KE, Gavali S, Cowart JE, Wu CH; Ross, Karen E; Gavali, Sachin	Bioinformatics
34592923	PMC8482561	10.1186/s12859-021-04237-x	https://www.ncbi.nlm.nih.gov/pmc/articles/PMC8482561; https://doi.org/10.1186/s12859-021-04237-x; https://www.ncbi.nlm.nih.gov/pmc/articles/PMC8482561/	On how to generalize species-specific conceptual schemes to generate a species-independent Conceptual Schema of the Genome; On how to generalize species-specific conceptual schemes to generate a species-independent Conceptual Schema of the Genome.	Y; N	N	N	METHOD; OTHERS	METHOD; OTHERS	CSHG			Neo4j	A proposition for a model on conceptual schema of the genome; Conceptual Schema of the Human Genome, Conceptual Schema of the Citrus Genome	excluded: out of scope	Conceptual modeling; Bioinformatics; Genomics		Models, Theoretical; Species Specificity; Humans; Genome; Genomics	2021-09-30; 2021 Sep 30	García S., Alberto; Casamayor, Juan Carlos; García S. A, Casamayor JC	BMC Bioinformatics
33618440	PMC8238471	10.1515/jib-2020-0033	https://www.ncbi.nlm.nih.gov/pmc/articles/PMC8238471; https://www.ncbi.nlm.nih.gov/pmc/articles/PMC8238471/; http://www.ncbi.nlm.nih.gov/pubmed/33618440	BioDWH2: an automated graph-based data warehouse and mapping tool; BioDWH2: an automated graph-based data warehouse and mapping tool.	Y	Y	Y	SOFTWARE; INTEGRATED	SOFTWARE	BioDWH2	https://github.com/BioDWH2	yes	GraphQL; Neo4j	BioDWH2: an automated graph-based data warehouse and mapping tool; collection of dedicated tools; data warehouse, mapping tool	included: tool is quite generic for omics data and extendable, which is an interesting approach	pipeline; database; data warehousing; graph database; software tools	Integrative bioinformatics	Workflow; Software; Data Warehousing; Information Storage and Retrieval; Databases, Factual	2021-02-22; 2021 Feb 22	Friedrichs, Marcel; Friedrichs M	Journal of integrative bioinformatics; Journal of Integrative Bioinformatics
34930223	PMC8686257	10.1186/s12911-021-01715-3	https://www.ncbi.nlm.nih.gov/pmc/articles/PMC8686257; https://doi.org/10.1186/s12911-021-01715-3; https://www.ncbi.nlm.nih.gov/pmc/articles/PMC8686257/	dfgcompare: a library to support process variant analysis through Markov models.; dfgcompare: a library to support process variant analysis through Markov models	N	N	N	SOFTWARE	SOFTWARE				Neo4j	A library to support process variant analysis; dfgcompare: a library to support process variant analysis through Markov models	excluded: out of scope	Process mining; Markov chain; Process variant analysis		Markov Chains; Probability; Software; Humans	2021-12; 2021 Dec 20	Askfors, Ylva; Jalali A, Johannesson P, Perjons E, Askfors Y, Rezaei Kalladj A, Shemeikka T, Vég A; Perjons, Erik; Jalali, Amin; Johannesson, Paul; Vég, Anikó; Shemeikka, Tero; Rezaei Kalladj, Abdolazim	BMC Medical Informatics and Decision Making
34922446	PMC8684259	10.1186/s12859-021-04500-1	https://www.ncbi.nlm.nih.gov/pmc/articles/PMC8684259/; https://www.ncbi.nlm.nih.gov/pmc/articles/PMC8684259; https://doi.org/10.1186/s12859-021-04500-1	GraphOmics: an interactive platform to explore and integrate multi-omics data.; GraphOmics: an interactive platform to explore and integrate multi-omics data	Y; N	N	Y	SOFTWARE; INTEGRATED	SOFTWARE; INTEGRATED	GraphOmics	https://graphomics.glasgowcompbio.org/		Neo4j	The GraphOmics is a user-friendly KG to explore and integrate multiple omics datasets (transcriptomics, proteomics and metabolomics) and support hypothesis generation. Integration on top of Reactome's GDB	included: the GraphOmics KG facilites graph-based analytics of the integrated multi-omics data	Visualisation; Pathway analysis; Reactome; Omics integration; Data exploration	general biomed	COVID-19; Proteomics; SARS-CoV-2; Humans; Zebrafish [genetics]; Metabolomics; Animals	2021-12; 2021 Dec 18	Wandy J, Daly R; Wandy, Joe; Daly, Rónán	BMC Bioinformatics
34736445	PMC8567122	10.1186/s12889-021-12065-0	https://doi.org/10.1186/s12889-021-12065-0; https://www.ncbi.nlm.nih.gov/pmc/articles/PMC8567122/; https://www.ncbi.nlm.nih.gov/pmc/articles/PMC8567122	The application framework of big data technology in the COVID-19 epidemic emergency management in local government-a case study of Hainan Province, China.; The application framework of big data technology in the COVID-19 epidemic emergency management in local government—a case study of Hainan Province, China	N	N	N	METHOD	OTHERS				Neo4j	Big data technology in the COVID-19 epidemic emergency management in local government—a case study of Hainan Province, China; it is a case study on the COVID-19 epidemic emergency management	excluded: out of scope	Local government; China; Big data technology; COVID-19; Hainan Province; Emergency management; Application framework	COVID-19	COVID-19; Technology; Epidemics; China [epidemiology]; Big Data; Local Government; SARS-CoV-2; Humans	2021 Nov 4; 2021-11-04	Zou, Qi; Mao Z, Zou Q, Yao H, Wu J; Yao, Hong; Wu, Jingyi; Mao, Zijun	BMC Public Health
34688246	PMC8541804	10.1186/s12859-021-04429-5	https://www.ncbi.nlm.nih.gov/pmc/articles/PMC8541804; https://doi.org/10.1186/s12859-021-04429-5; https://www.ncbi.nlm.nih.gov/pmc/articles/PMC8541804/	TAGOPSIN: collating taxa-specific gene and protein functional and structural information.; TAGOPSIN: collating taxa-specific gene and protein functional and structural information	Y?; N	N	N	SOFTWARE; INTEGRATED	SOFTWARE; INTEGRATED					This is a new library that automatically collect and integrates data; it compares it with neo4j - not sure though if the comparison is feasible; TAGOPSIN: a tool for integrating taxa-specific gene and protein functional and structural information	excluded: out of scope	Database; Data integration; Data retrieval; Object-oriented biology; Comparative genomics		Databases, Genetic; Proteins; User-Computer Interface; Computational Biology; Software; Information Storage and Retrieval; Genomics; Databases, Factual	2021-10; 2021 Oct 23	Bundhoo E, Ghoorah AW, Jaufeerally-Fakim Y; Bundhoo, Eshan; Ghoorah, Anisah W.; Jaufeerally-Fakim, Yasmina	BMC Bioinformatics
34411131	PMC8376024	10.1371/journal.pone.0255562	https://www.ncbi.nlm.nih.gov/pmc/articles/PMC8376024; https://doi.org/10.1371/journal.pone.0255562; https://www.ncbi.nlm.nih.gov/pmc/articles/PMC8376024/	An adaptive spark-based framework for querying large-scale NoSQL and relational databases.; An adaptive spark-based framework for querying large-scale NoSQL and relational databases	N	N	N	SOFTWARE	SOFTWARE					A method/ common language for interogating relational and NOSQL DBs; An adaptive spark-based framework for querying large-scale NoSQL and relational databases	excluded: out of scope			Database Management Systems [standards]; Cloud Computing [statistics & numerical data]; Data Management [methods]; Information Storage and Retrieval [statistics & numerical data]; Software; Algorithms; Databases, Factual	2021-08-19; 2021 Aug 19	Elghamrawy, Sally; Khashan E, Eldesouky A, Elghamrawy S; Eldesouky, Ali; Khashan, Eman	PLoS ONE
34351901	PMC8407594	10.1371/journal.pcbi.1009227	https://www.ncbi.nlm.nih.gov/pmc/articles/PMC8407594; https://doi.org/10.1371/journal.pcbi.1009227; https://www.ncbi.nlm.nih.gov/pmc/articles/PMC8407594/	Relating simulation studies by provenance-Developing a family of Wnt signaling models.; Relating simulation studies by provenance—Developing a family of Wnt signaling models	Y?; Y	Y	Y	SOFTWARE; ONTOLOGY	SOFTWARE; ONTOLOGY	WebProv	https://github.com/SFB-ELAINE/WebProv		Neo4j	This is a neo4j-based system for semantic connection among systems biology models; Relating simulation studies by provenance—Developing a family of Wnt signaling models	included: a very important effort for standardization; data model is an ontology			Systems Biology; Biochemical Phenomena; Wnt Signaling Pathway; Computer Simulation; Software; Computer Graphics; Humans; Animals; Computational Biology; Models, Biological	2021 Aug 5; 2021-08-05	Wilsdorf, Pia; Budde K, Smith J, Wilsdorf P, Haack F, Uhrmacher AM; Uhrmacher, Adelinde M.; Haack, Fiete; Budde, Kai; Smith, Jacob	PLoS Computational Biology
34282017	PMC8325244	10.1073/pnas.2102344118	https://doi.org/10.1073/pnas.2102344118; https://www.ncbi.nlm.nih.gov/pmc/articles/PMC8325244/; https://www.ncbi.nlm.nih.gov/pmc/articles/PMC8325244	Genome-scale metabolic network reconstruction of model animals as a platform for translational research; Genome-scale metabolic network reconstruction of model animals as a platform for translational research.	YY; Y	Y; N	Y	INTEGRATED	INTEGRATED	Metabolic Atlas	https://metabolicatlas.org/		Neo4j	A KB for relationships between potential biomarkers - disease - (no) known treatment; Resource of genome scale metabolic networks of model animals	included: an unified platform of Genome-scale metabolic models. GEMs are mathematical models that can be explored using the portal; it is interesting also as it is applicable on animal data; they can also be viewed as metabolic maps (PD but not SBGN)	translational medicine; animal model; Alzheimer’s disease; genome-scale model; Aβ deposition	Systems biology; Alzheimer	Metabolic Networks and Pathways; Gene Regulatory Networks; Mice; Alzheimer Disease [genetics]; Transcriptome; Mice, Transgenic; Drosophila melanogaster; Proteome; Zebrafish; Disease Models, Animal; Rats; Caenorhabditis elegans; Biomarkers [analysis]; Genome; Humans; Animals	2021 Jul 19; 2021-07-27	Wang H, Robinson JL, Kocabas P, Gustafsson J, Anton M, Cholley PE, Huang S, Gobom J, Svensson T, Uhlen M, Zetterberg H, Nielsen J; Svensson, Thomas; Uhlen, Mattias; Anton, Mihail; Nielsen, Jens; Wang, Hao; Gobom, Johan; Kocabas, Pinar; Cholley, Pierre-Etienne; Robinson, Jonathan L.; Huang, Shan; Gustafsson, Johan; Zetterberg, Henrik	Proceedings of the National Academy of Sciences of the United States of America
34212944	PMC8371861	10.1039/d0cs01065k	https://www.ncbi.nlm.nih.gov/pmc/articles/PMC8371861; https://www.ncbi.nlm.nih.gov/pmc/articles/PMC8371861/; https://doi.org/10.1039/d0cs01065k	A critical overview of computational approaches employed for COVID-19 drug discovery; A critical overview of computational approaches employed for COVID-19 drug discovery.	Y; N	Y; N	N	REVIEW	REVIEW				Neo4j; SPARQL	A review on COVID-19 drug discovery computational approaches; Review on computational methods for COVID-19 drug discovery	excluded: out of scope		COVID-19	Drug Design; COVID-19 Drug Treatment; Clinical Trials as Topic; Computer Simulation; Drug Discovery [methods]; Pandemics; SARS-CoV-2 [drug effects]; Humans; Drug Repositioning; COVID-19 [virology]; Antiviral Agents [therapeutic use]	2021 Jul 2	Oprea, Tudor I.; Muratov, Eugene N.; Cherkasov, Artem; Amaro, Rommie; Zakharov, Alexey V.; Muratov EN, Amaro R, Andrade CH, Brown N, Ekins S, Fourches D, Isayev O, Kozakov D, Medina-Franco JL, Merz KM, Oprea TI, Poroikov V, Schneider G, Todd MH, Varnek A, Winkler DA, Zakharov AV, Cherkasov A, Tropsha A; Schneider, Gisbert; Winkler, David A.; Medina-Franco, José L.; Andrade, Carolina H.; Merz, Ken…	Chemical Society Reviews
33248648	PMC7701361	10.1016/j.aca.2020.10.038	https://doi.org/10.1016/j.aca.2020.10.038; https://www.ncbi.nlm.nih.gov/pmc/articles/PMC7701361; https://www.ncbi.nlm.nih.gov/pmc/articles/PMC7701361/	Multi-omics integration in biomedical research – A metabolomics-centric review; Multi-omics integration in biomedical research - A metabolomics-centric review.	N?; N	N	N	REVIEW	REVIEW					A review on omics integration; it would be of interest as there are many early disease-map-related initiatives including Recon, but not in the direct scope; Review on multi-omics integration in biomedical research; they refer to neo4j	excluded: out of scope	Systems biology; Data integration; Lipidomics; Multi-omics; Metabolomics	Biomedicine; omics integration	Biomedical Research; Phenotype; Computational Biology; Metabolomics; Genomics	2021-01-02; 2020 Oct 22	Krumsiek, Jan; Arnold, Matthias; Wörheide, Maria A.; Wörheide MA, Krumsiek J, Kastenmüller G, Arnold M; Kastenmüller, Gabi	Analytica chimica acta
30815190	PMC6371258		https://www.ncbi.nlm.nih.gov/pmc/articles/PMC6371258; https://www.ncbi.nlm.nih.gov/pmc/articles/PMC6371258/	The Sublanguage of Clinical Problem Lists: A Corpus Analysis.; The Sublanguage of Clinical Problem Lists: A Corpus Analysis	N?; N	N	N	METHOD	METHOD				Virtuoso	Exploration of the structure of problem list entries both grammatically and semantically in an attempt to learn the specialized rules, or “sublanguage” that governs them; authors categorised semantically and authomatically the clinical terms based on domain-specific ontologies.	excluded: out of scope		clinical data; Medicine	Semantics; Natural Language Processing; Unified Medical Language System; Terminology as Topic; Humans; Medical Records, Problem-Oriented; Systematized Nomenclature of Medicine	2018-12-05; 2018 Dec 5	Peterson, Kevin J.; Peterson KJ, Liu H; Liu, Hongfang	AMIA Annual Symposium Proceedings
34833653	PMC8623156	10.3390/s21227579	https://www.ncbi.nlm.nih.gov/pmc/articles/PMC8623156; https://www.ncbi.nlm.nih.gov/pmc/articles/PMC8623156/; https://doi.org/10.3390/s21227579	Multi-Source Knowledge Reasoning for Data-Driven IoT Security; Multi-Source Knowledge Reasoning for Data-Driven IoT Security.	N	N	N	METHOD	METHOD					A resoning method for IoT security threat analysis	excluded: out of scope	inference rules; threat analysis; ontology; IoT security; knowledge reasoning			2021-11-15; 2021 Nov 15	Bai, Guangyao; Li, Hong; Liu, Peipei; Zhang, Shuqin; Zhang, Minzhi; Li, Shujun; Zhang S, Bai G, Li H, Liu P, Zhang M, Li S	Sensors (Basel, Switzerland)
34833582	PMC8623590	10.3390/s21227507	https://www.ncbi.nlm.nih.gov/pmc/articles/PMC8623590; https://www.ncbi.nlm.nih.gov/pmc/articles/PMC8623590/; https://doi.org/10.3390/s21227507	Abnormal Detection of Cash-Out Groups in IoT Based Payment; Abnormal Detection of Cash-Out Groups in IoT Based Payment.	N	N	N	METHOD	METHOD					A method for abnormality detection in IoT based payment	excluded: out of scope	mobile devices; partial graph clustering; cash-out group; graph embedding; clustering; credit card transactions; Internet of Things (IoT); abnormal detection		Confidentiality; China; Algorithms; Humans	2021 Nov 12; 2021-11	Zhou, Hao; Zhang, Ming; Zhou H, Zhang M, Pang L, Li JH; Pang, Lei; Li, Jian-Hua	Sensors (Basel, Switzerland)
34833016	PMC8624352	10.3390/life11111140	https://www.ncbi.nlm.nih.gov/pmc/articles/PMC8624352; https://doi.org/10.3390/life11111140; https://www.ncbi.nlm.nih.gov/pmc/articles/PMC8624352/	Automated Exploration of Prebiotic Chemical Reaction Space: Progress and Perspectives; Automated Exploration of Prebiotic Chemical Reaction Space: Progress and Perspectives.	N	N	N	REVIEW	REVIEW					A perspective on probiotic chemical reaction	excluded: out of scope	network autocatalysis; prebiotic chemistry; automated chemical space searches; chemical reaction networks; computational modelling; self-replicating structures			2021 Oct 26; 2021-10-26	Cruz, Romulo; Arya, Aayush; Sharma, Siddhant; Cleaves II, Henderson James; Sharma S, Arya A, Cruz R, Cleaves II HJ	Life
34682437	PMC8536078	10.3390/ijerph182010692	https://www.ncbi.nlm.nih.gov/pmc/articles/PMC8536078; https://www.ncbi.nlm.nih.gov/pmc/articles/PMC8536078/; https://doi.org/10.3390/ijerph182010692	Systematic Knowledge Management of Construction Safety Standards Based on Knowledge Graphs: A Case Study in China; Systematic Knowledge Management of Construction Safety Standards Based on Knowledge Graphs: A Case Study in China.	N	N	N	METHOD	METHOD	KGCSS			Neo4j	A case study on using neo4j for construction safety standards knolwedge	excluded: out of scope	knowledge management; knowledge graph; construction safety standards; standards planning; domain knowledge		China; Pattern Recognition, Automated; Knowledge Management; Safety Management; Knowledge	2021-10-12; 2021 Oct 12	Jiang Y, Gao X, Su W, Li J; Li, Jinrong; Jiang, Yukun; Su, Wenxin; Gao, Xin	International Journal of Environmental Research and Public Health
34577516	PMC8469887	10.3390/s21186310	https://www.ncbi.nlm.nih.gov/pmc/articles/PMC8469887; https://www.ncbi.nlm.nih.gov/pmc/articles/PMC8469887/; https://doi.org/10.3390/s21186310	A Blockchain-IoT Platform for the Smart Pallet Pooling Management; A Blockchain-IoT Platform for the Smart Pallet Pooling Management.	N	N	N	METHOD	METHOD					Pallet management	excluded: out of scope	Internet of things; pallet pooling; blockchain; human–computer interaction; technological eco-system; decentralisation		Blockchain; Internet of Things; Reproducibility of Results; Humans	2021-09; 2021 Sep 21	Wu, Chun-Ho; Ching, Wai-Ki; Tsang, Yung-Po; Lee, Carman Ka-Man; Wu CH, Tsang YP, Lee CK, Ching WK	Sensors (Basel, Switzerland)
34577437	PMC8470200	10.3390/s21186230	https://www.ncbi.nlm.nih.gov/pmc/articles/PMC8470200/; https://www.ncbi.nlm.nih.gov/pmc/articles/PMC8470200; https://doi.org/10.3390/s21186230	Detection of Health-Related Events and Behaviours from Wearable Sensor Lifestyle Data Using Symbolic Intelligence: A Proof-of-Concept Application in the Care of Multiple Sclerosis.; Detection of Health-Related Events and Behaviours from Wearable Sensor Lifestyle Data Using Symbolic Intelligence: A Proof-of-Concept Application in the Care of Multiple Sclerosis	N?; N	Y	N	METHOD; INTEGRATED	SOFTWARE; INTEGRATED				GraphDB	knowledge base for detecting heath-related events related to multuple slerosis based on wearable sensor lifestyle data; graph databases mentioned in passing	excluded: out of scope	multiple sclerosis; symbolic reasoning; wearables; sensors; knowledge graphs; ontologies; ehealth		Wearable Electronic Devices; Intelligence; Humans; Life Style; Multiple Sclerosis [diagnosis]; Artificial Intelligence	2021-09-17; 2021 Sep 17	Papagiannopoulos, Sotirios; Tsolaki, Magda; Mpaltadoros, Lampros; Meditskos, Georgios; Stavropoulos TG, Meditskos G, Lazarou I, Mpaltadoros L, Papagiannopoulos S, Tsolaki M, Kompatsiaris I; Stavropoulos, Thanos G.; Lazarou, Ioulietta; Kompatsiaris, Ioannis	Sensors (Basel, Switzerland)
34439912	PMC8391349	10.3390/biom11081245	https://www.ncbi.nlm.nih.gov/pmc/articles/PMC8391349/; https://doi.org/10.3390/biom11081245; https://www.ncbi.nlm.nih.gov/pmc/articles/PMC8391349	Biomolecule and Bioentity Interaction Databases in Systems Biology: A Comprehensive Review; Biomolecule and Bioentity Interaction Databases in Systems Biology: A Comprehensive Review.	N	N	N	REVIEW	REVIEW					A comprehensive recent review on biological interaction databases	excluded: not focused on GDB	associations; databases; biomedical networks; biological interactions; network biology; data integration	general biomed	Protein Binding; Signal Transduction; Databases, Factual; RNA [metabolism]; Systems Biology [methods]; Software; Humans; Protein Interaction Mapping [methods]; Medical Informatics [methods]; Computational Biology [methods]; Protein Interaction Maps; Animals	2021 Aug 20; 2021-08-20	Pavlopoulos, Georgios A.; Karatzas, Evangelos; Hotova, Joana; Kasionis, Ioannis; Koutrouli, Mikaela; Hatzis, Pantelis; Gkonta, Maria; Thanati, Foteini; Zafeiropoulou, Sofia; Baltoumas, Fotis A.; Voutsadaki, Kleanthi; Baltoumas FA, Zafeiropoulou S, Karatzas E, Koutrouli M, Thanati F, Voutsadaki K, Gkonta M, Hotova J, Kasionis I, Hatzis P, Pavlopoulos GA	Biomolecules
35037225		10.1007/978-1-0716-2067-0_28	http://www.ncbi.nlm.nih.gov/pubmed/35037225; https://pubmed.ncbi.nlm.nih.gov/35037225	AgroLD: A Knowledge Graph Database for Plant Functional Genomics.	N	N	N	INTEGRATED	INTEGRATED					A KG that exploits the Semantic Web technology and some of the relevant standard domain ontologies, to integrate information on plant species	excluded: out of scope	Database; Knowledge graphs; Gene annotation; Functional Genomics; Semantic Web		Proteomics; Pattern Recognition, Automated; Plants [genetics]; Genomics [methods]; Databases, Factual	2022	Larmande P, Tagny Ngompe G, Venkatesan A, Ruiz M	Methods in molecular biology (Clifton, N.J.)
35021991	PMC8756622	10.1186/s12859-021-04530-9	https://www.ncbi.nlm.nih.gov/pmc/articles/PMC8756622	Knowledge graph analytics platform with LINCS and IDG for Parkinson's disease target illumination.	Y	N?	N	INTEGRATED	INTEGRATED				Neo4j	A Knowledge Graph Analytics Platform for identification and prioritization of drug target hypotheses for associated diseases	excluded: out of scope	Graph analytics; Systems biology; Drug target; Knowledge graph; Drug discovery; Parkinson's disease; Druggable genome	general biomed	Pattern Recognition, Automated; Lighting; Parkinson Disease [drug therapy]; Humans; Genome; Gene Library	2022 Jan 12	Yang JJ, Gessner CR, Duerksen JL, Biber D, Binder JL, Ozturk M, Foote B, McEntire R, Stirling K, Ding Y, Wild DJ	BMC bioinformatics
34751373	PMC9210282	10.1093/g3journal/jkab390	https://www.ncbi.nlm.nih.gov/pmc/articles/PMC9210282	Development of the Wheat Practical Haplotype Graph database as a resource for genotyping data storage and genotype imputation.	N	N	N	INTEGRATED	INTEGRATED					Wheat Practical Haplotype Graph database	excluded: out of scope	Practical Haplotype Graph; skim-seq; genotype imputation; exome capture; wheat		Genotype; Exome; Polymorphism, Single Nucleotide; Information Storage and Retrieval; Triticum [genetics]; Animals; Haplotypes [genetics]	2022 Feb 4	Jordan KW, Bradbury PJ, Miller ZR, Nyine M, He F, Fraser M, Anderson J, Mason E, Katz A, Pearce S, Carter AH, Prather S, Pumphrey M, Chen J, Cook J, Liu S, Rudd JC, Wang Z, Chu C, Ibrahim AMH, Turkus J, Olson E, Nagarajan R, Carver B, Yan L, Taagen E, Sorrells M, Ward B, Ren J, Akhunova A, Bai G, Bowden R, Fiedler J, Faris J, Dubcovsky J, Guttieri M, Brown-Guedira G, Buckler E, Jannink JL, Akhuno…	G3 (Bethesda, Md.)
34208161	PMC8230955	10.3390/s21124035	https://www.ncbi.nlm.nih.gov/pmc/articles/PMC8230955; https://www.ncbi.nlm.nih.gov/pmc/articles/PMC8230955/	Graph Representation Integrating Signals for Emotion Recognition and Analysis.; Graph Representation Integrating Signals for Emotion Recognition and Analysis	N	N	N	SOFTWARE; METHOD	METHOD; INTEGRATED					Integration of Signals for Emotion Recognition and Analysis; an interesting application	excluded: out of scope	emotion recognition; graph databases; affective computing; biosignals; datasets; signal integration		Physical Therapy Modalities; Signal Processing, Computer-Assisted; Humans; Emotions	2021 Jun 11; 2021-6	Zawadzka T, Wierciński T, Meller G, Rock M, Zwierzycki R, Wróbel MR; Wierciński, Tomasz; Meller, Grzegorz; Wróbel, Michał R.; Zawadzka, Teresa; Zwierzycki, Robert; Rock, Mateusz	Sensors (Basel, Switzerland)
34157517		10.1016/j.cmpb.2021.106233	http://www.ncbi.nlm.nih.gov/pubmed/34157517; https://pubmed.ncbi.nlm.nih.gov/34157517	DisMaNET: A network-based tool to cross map disease vocabularies.	N	N	N	SOFTWARE	INTEGRATED	DisMaNET	NotAvailable		Neo4j	A network-based tool to cross map disease vocabularies	excluded: resource not available	Graph database; Network analysis; Disease vocabularies; Data interoperability; Disease cross-mapping		Algorithms; Vocabulary; Vocabulary, Controlled; Databases, Factual	2021 Aug	García Del Valle EP, Lagunes García G, Prieto Santamaría L, Zanin M, Menasalvas Ruiz E, Rodríguez-González A	Computer methods and programs in biomedicine
33895839	PMC8135317	10.1093/jamia/ocab078	https://www.ncbi.nlm.nih.gov/pmc/articles/PMC8135317	COVID-19 trial graph: a linked graph for COVID-19 clinical trials.	N	N	N	INTEGRATED	INTEGRATED	COVID-19 Trial Graph	https://github.com/Tao-AI-group/clinical_trial_graph			A KG for COVID-19 clinical trials	excluded: out of scope	eligibility criteria; graph representation; COVID-19; clinical trial		COVID-19; Natural Language Processing; SARS-CoV-2; Clinical Trials as Topic; Computer Graphics; Humans; Cluster Analysis; Databases, Factual	2021 Aug 13	Du J, Wang Q, Wang J, Ramesh P, Xiang Y, Jiang X, Tao C	Journal of the American Medical Informatics Association : JAMIA
33888059	PMC8061067	10.1186/s12859-021-04129-0	https://www.ncbi.nlm.nih.gov/pmc/articles/PMC8061067	GRAPES-DD: exploiting decision diagrams for index-driven search in biological graph databases.	N	N	N	METHOD	METHOD					Decision diagrams for index-driven search in biological graph databases	excluded: out of scope	Subgraph isomorphism; Pattern matching; Query processing; Decision diagrams; Graph indexing		Vitis; Algorithms; Abstracting and Indexing; Databases, Factual	2021 Apr 22	Licheri N, Bonnici V, Beccuti M, Giugno R	BMC bioinformatics
33306799	PMC7731929	10.1093/database/baaa110	https://www.ncbi.nlm.nih.gov/pmc/articles/PMC7731929; https://www.ncbi.nlm.nih.gov/pmc/articles/PMC7731929/; http://www.ncbi.nlm.nih.gov/pubmed/33306799	Applying graph database technology for analyzing perturbed co-expression networks in cancer; Applying graph database technology for analyzing perturbed co-expression networks in cancer.	Y	Y	N	METHOD	METHOD	NoName	NotAvailable		Neo4j	Applying graph database technology for analyzing co-expression networks in cancer	excluded: resource not available		SB:Cancer	Technology; Database Management Systems; Neoplasms [genetics]; Humans; Algorithms; Databases, Factual	2020 Dec 11; 2020-12-11	Simpson, Claire M; Simpson CM, Gnad F; Gnad, Florian; Simpson, Claire M.	Database: The Journal of Biological Databases and Curation; Database : the journal of biological databases and curation
33245234		10.1021/acs.jcim.0c00947	https://pubmed.ncbi.nlm.nih.gov/33245234; http://www.ncbi.nlm.nih.gov/pubmed/33245234	Using Graph Databases to Investigate Trends in Structure-Activity Relationship Networks; Using Graph Databases to Investigate Trends in Structure-Activity Relationship Networks.	Y	Y	N	INTEGRATED	INTEGRATED	NoName	https://github.com/ddsneo4j/Graph-Database		Neo4j	Constructing a structure-activity relationship analysis system using a graph database	excluded: no open access to full text		general biomed	Cluster Analysis; Drug Discovery; Structure-Activity Relationship; Databases, Factual	2020-12-28; 2020 Dec 28	Ruf, Sven; Hessler, Gerhard; Matter, Hans; Stefanescu, Dan Dragos; Matter H, Buning C, Stefanescu DD, Ruf S, Hessler G; Buning, Christian	Journal of chemical information and modeling; Journal of Chemical Information and Modeling
32570418		10.3233/SHTI200194	https://pubmed.ncbi.nlm.nih.gov/32570418; http://www.ncbi.nlm.nih.gov/pubmed/32570418	Semantic Querying of Hospital Data Using an Ontology-Based Model of Discharge Summaries and ICD 10; Semantic Querying of Hospital Data Using an Ontology-Based Model of Discharge Summaries and ICD 10.	N	N	N	ONTOLOGY	ONTOLOGY				Virtuoso	Knowledge-based modeling of discharge summaries for semantic requesting in the hospital reports	excluded: out of scope	OpenLink Virtuoso; Ontologies; OWL; Protégé; ICD 10; RDF; RDFS	Health; data integration	Semantics; Knowledge Bases; Patient Discharge; International Classification of Diseases; Databases, Factual	2020-06-16; 2020 Jun 16	Belhadj, Ihssen; Boudemaghe, Thierry; Belhadj I, Boudemaghe T	Studies in Health Technology and Informatics; Studies in health technology and informatics
32570371		10.3233/SHTI200147	https://pubmed.ncbi.nlm.nih.gov/32570371; http://www.ncbi.nlm.nih.gov/pubmed/32570371	Document Oriented Graphical Analysis and Prediction.; Document Oriented Graphical Analysis and Prediction	Y	Y	N	SOFTWARE	SOFTWARE	DO-GAP	not available		Neo4j	A tool for data integration using graph and document databases	excluded: resource not available	clinical trials; data processing; Data integration; data quality	clinical features	Genomics; Databases, Factual	2020-06-16; 2020 Jun 16	Syed S, Syed M, Syeda HB, Prior F, Zozus M, Penning ML, Orloff M; Prior, Fred; Syed, Mahanazuddin; Syeda, Hafsa Bareen; Syed, Shorabuddin; Zozus, Meredith; Orloff, Mohammed; Penning, Melody L.	Studies in Health Technology and Informatics; Studies in health technology and informatics
32175080	PMC7046853	10.1007/s13755-020-0102-4	https://www.ncbi.nlm.nih.gov/pmc/articles/PMC7046853; http://www.ncbi.nlm.nih.gov/pubmed/32175080	Automatic approach for constructing a knowledge graph of knee osteoarthritis in Chinese.; Automatic approach for constructing a knowledge graph of knee osteoarthritis in Chinese	N	N	N	INTEGRATED	INTEGRATED				Neo4j	Constructing a medical knowledge graph from electronic medical records of knee osteoarthritis patients to support intelligent medical applications	excluded: out of scope	Knee osteoarthritis; Entity recognition; Knowledge graph; Electronic medical record; Entity relation extraction	Biomedicine		2020-12; 2020 Dec	Li, Xin; Zhang, Guigang; Liu, Haoyang; Li X, Liu H, Zhao X, Zhang G, Xing C; Zhao, Xu; Xing, Chunxiao	Health information science and systems; Health Information Science and Systems
31975977	PMC6944265	10.1007/s10270-019-00725-0	https://www.ncbi.nlm.nih.gov/pmc/articles/PMC6944265/; http://www.ncbi.nlm.nih.gov/pubmed/31975977; https://www.ncbi.nlm.nih.gov/pmc/articles/PMC6944265	ChronoSphere: a graph-based EMF model repository for IT landscape models.; ChronoSphere: a graph-based EMF model repository for IT landscape models	N	N	N	METHOD	METHOD					Creating a graph-based EMF model repository for IT landscape models	excluded: out of scope	IT landscape; Graph database; Versioning; Model-driven engineering; Model repositories	Computer science		2019	Haeusler, Martin; Kessler, Johannes; Trojer, Thomas; Haeusler M, Trojer T, Kessler J, Farwick M, Nowakowski E, Breu R; Farwick, Matthias; Nowakowski, Emmanuel; Breu, Ruth	Software and Systems Modeling; Software and systems modeling
31909740	PMC6939440	10.1107/S2059798319015730	http://www.ncbi.nlm.nih.gov/pubmed/31909740; https://www.ncbi.nlm.nih.gov/pmc/articles/PMC6939440; https://www.ncbi.nlm.nih.gov/pmc/articles/PMC6939440/	Factors influencing estimates of coordinate error for molecular replacement.; Factors influencing estimates of coordinate error for molecular replacement	N	N	N	METHOD	METHOD				Neo4j	Analyzing factors that influence estimates of coordinate error for molecular replacement	excluded: out of scope	log-likelihood gain; molecular replacement; coordinate error; LLG; r.m.s.d.; NMR; root-mean-square deviation	general biomed	Magnetic Resonance Spectroscopy; Protein Conformation; Models, Molecular; Crystallography, X-Ray [methods]; Proteins [chemistry]	2020-01-01; 2020 Jan 1	Sammito, Massimo D.; Read, Randy J.; Oeffner, Robert D.; McCoy, Airlie J.; Hatti KS, McCoy AJ, Oeffner RD, Sammito MD, Read RJ; Hatti, Kaushik S.	Acta crystallographica. Section D, Structural biology; Acta Crystallographica. Section D, Structural Biology
31796964	PMC6891001	10.1093/database/baz130	https://www.ncbi.nlm.nih.gov/pmc/articles/PMC6891001/; http://www.ncbi.nlm.nih.gov/pubmed/31796964; https://www.ncbi.nlm.nih.gov/pmc/articles/PMC6891001	Plant Regulomics Portal (PRP): a comprehensive integrated regulatory information and analysis portal for plant genomes; Plant Regulomics Portal (PRP): a comprehensive integrated regulatory information and analysis portal for plant genomes.	Y	Y	N	INTEGRATED	INTEGRATED	PRP	https://scbb.ihbt.res.in/PRP		Neo4j	An integrated regulatory information and analysis portal for plant genomes	excluded: resource not available		plant genomics	RNA, Plant [genetics]; Databases, Genetic; Protein Binding; Binding Sites; Genome, Plant; MicroRNAs [genetics]; Transcription Factors [metabolism]; Gene Expression Regulation, Plant; DNA Methylation [genetics]	2019 Jan 1; 2019-12-03; 2019-01-01	Gangwar, Indu; Panzade G, Gangwar I, Awasthi S, Sharma N, Shankar R; Shankar, Ravi; Sharma, Nitesh; Awasthi, Supriya; Panzade, Ganesh	Database: The Journal of Biological Databases and Curation; Database : the journal of biological databases and curation
31712826	PMC6846243	10.1093/database/baz120	http://www.ncbi.nlm.nih.gov/pubmed/31712826; https://www.ncbi.nlm.nih.gov/pmc/articles/PMC6846243; https://www.ncbi.nlm.nih.gov/pmc/articles/PMC6846243/	RPGeNet v2.0: expanding the universe of retinal disease gene interactions network.; RPGeNet v2.0: expanding the universe of retinal disease gene interactions network	Y	Y	Y	INTEGRATED	INTEGRATED	RPGeNet v2.0	https://compgen.bio.ub.edu/RPGeNet		Neo4j	A tool to visualize the interactome network of visual disorder genes	included: the GDB approach increased the efficiency of exploration of the integrated content		SB: retinal disease	Databases, Genetic; User-Computer Interface; Epistasis, Genetic; Software; Humans; Retinal Diseases [genetics]	2019-11-11; 2019 Jan 1; 2019-01-01	Toulis, Vasileios; Gonzàlez-Duarte, Roser; Abril, Josep F; Boloc, Daniel; Abril, Josep F.; Marfany, Gemma; Arenas-Galnares, Rodrigo; Castillo-Lara, Sergio; Arenas-Galnares R, Castillo-Lara S, Toulis V, Boloc D, Gonzàlez-Duarte R, Marfany G, Abril JF	Database: The Journal of Biological Databases and Curation; Database : the journal of biological databases and curation
31410449	PMC6954664	10.1093/bioinformatics/btz604	https://www.ncbi.nlm.nih.gov/pmc/articles/PMC6954664/; http://www.ncbi.nlm.nih.gov/pubmed/31410449; https://www.ncbi.nlm.nih.gov/pmc/articles/PMC6954664	ROBOKOP: an abstraction layer and user interface for knowledge graphs to support question answering.; ROBOKOP: an abstraction layer and user interface for knowledge graphs to support question answering	Y	Y	Y	SOFTWARE	SOFTWARE	ROBOKOP	http://robokop.renci.org/		Neo4j	A tool for KGs exploration	included: a UI system that facilitates exploration of KGs		general biomed	Software; Pattern Recognition, Automated; Databases, Factual	2019-12-15; 2019 Dec 15	Wang, Patrick; Kebede, Yaphet; Cox, Steven; Morton, Kenneth; Tropsha, Alexander; Bizon, Chris; Fecho, Karamarie; Morton K, Wang P, Bizon C, Cox S, Balhoff J, Kebede Y, Fecho K, Tropsha A; Balhoff, James	Bioinformatics (Oxford, England); Bioinformatics
31334227	PMC6616276	10.3389/fbioe.2019.00156	https://www.ncbi.nlm.nih.gov/pmc/articles/PMC6616276/; https://www.ncbi.nlm.nih.gov/pmc/articles/PMC6616276; http://www.ncbi.nlm.nih.gov/pubmed/31334227	SemNet: Using Local Features to Navigate the Biomedical Concept Graph; SemNet: Using Local Features to Navigate the Biomedical Concept Graph.	Y	Y	Y	SOFTWARE	SOFTWARE	SemNet	https://github.com/pathology-dynamics/semnet		Neo4j	A tool for converting a database of semantic triples for indexed abstracts in PubMed into a semantic inference network and biomedical concept graph in Neo4j	inlcuded: Neo4j is used to store the inferred network	Python; unsupervised learning; natural language processing; text mining; literature based discovery	general biomed		2019-07-03; 2019	Sedler AR, Mitchell CS; Sedler, Andrew R.; Mitchell, Cassie S.	Frontiers in Bioengineering and Biotechnology; Frontiers in bioengineering and biotechnology
31261733	PMC6651053	10.3390/ijms20133174	https://www.ncbi.nlm.nih.gov/pmc/articles/PMC6651053	3D-PP: A Tool for Discovering Conserved Three-Dimensional Protein Patterns.	N	N	N	SOFTWARE	SOFTWARE					Tool for discovering conserved three-dimensional protein patterns	excluded: out of scope	conserved patterns; similarity; 3D-patterns	Biochemistry	Amino Acid Sequence; Allosteric Site; Software; Protein Conformation; Conserved Sequence; Humans; Sequence Analysis, Protein [methods]; Animals	2019 Jun 28	Valdés-Jiménez A, Larriba-Pey JL, Núñez-Vivanco G, Reyes-Parada M	International journal of molecular sciences
31236561	PMC6591535	10.1093/database/baz073	https://www.ncbi.nlm.nih.gov/pmc/articles/PMC6591535	SeQuery: an interactive graph database for visualizing the GPCR superfamily.	N	N	N	INTEGRATED	INTEGRATED	SeQuery	http://cluster.phy.ntnu.edu.tw/			An interactive graph database for visualizing the GPCR superfamily	excluded: out of scope		Biochemistry	Databases, Protein; Amino Acid Sequence; Receptors, G-Protein-Coupled [chemistry]; Sequence Alignment; Software; Humans; Animals	2019 Jan 1	Hu GM, Secario MK, Chen CM	Database : the journal of biological databases and curation
35415428	PMC8982779	10.1007/s41666-018-0041-x	https://www.ncbi.nlm.nih.gov/pmc/articles/PMC8982779	An Integrated Approach to Recognize Potential Protective Effects of Culinary Herbs Against Chronic Diseases.	N	N?	N	INTEGRATED	INTEGRATED	HerbMicrobeDataBase	No		Neo4j	Method for discovering protective effects of culinary herbs on chronic diseases	excluded: resource not available	Neo4j; Graph database; Phytochemicals; Human microbiome; Secondary metabolites; Culinary herbs	Biomedicine		2019 Jun	Chandrababu S, Bastola D	Journal of healthcare informatics research
30444913	PMC6239324	10.1371/journal.pone.0207595	https://www.ncbi.nlm.nih.gov/pmc/articles/PMC6239324/; https://www.ncbi.nlm.nih.gov/pmc/articles/PMC6239324; http://www.ncbi.nlm.nih.gov/pubmed/30444913	Neo4j graph database realizes efficient storage performance of oilfield ontology.; Neo4j graph database realizes efficient storage performance of oilfield ontology	N	N	N	ONTOLOGY	ONTOLOGY					Realizing efficient storage performance of oilfield ontology using Neo4j	excluded: out of scope		engineering; Data integration	Biological Ontologies; Search Engine; Database Management Systems; Information Storage and Retrieval [methods]; Oil and Gas Industry; Databases, Factual	2018; 2018-11-16	Li, Xiaoran; Gong, Faming; Gong, Wenjuan; Gong F, Ma Y, Gong W, Li X, Li C, Yuan X; Yuan, Xiangbing; Ma, Yuhui; Li, Chantao	PloS One; PLoS ONE; PloS one
30306935	PMC7847179		https://www.ncbi.nlm.nih.gov/pmc/articles/PMC7847179	Biomedical Informatics Investigator.	N	N	N	SOFTWARE	SOFTWARE				Berkley DB	Platform for querying structured data such as demographics, administrative codes, medications	excluded: out of scope	clinical genomic trial recruitment; Clinical Research Informatics; Recruitment to clinical trials; Automated retrospective research; Ontology	Biomedicine	Systematized Nomenclature of Medicine; RxNorm; Information Storage and Retrieval; Software; Humans; Retrospective Studies; Vocabulary, Controlled	2018	Elkin PL, Mullin S, Sakilay S	Studies in health technology and informatics
30225017	PMC6124103	10.1098/rsos.180298	http://www.ncbi.nlm.nih.gov/pubmed/30225017; https://www.ncbi.nlm.nih.gov/pmc/articles/PMC6124103/; https://www.ncbi.nlm.nih.gov/pmc/articles/PMC6124103	Towards open data blockchain analytics: a Bitcoin perspective.; Towards open data blockchain analytics: a Bitcoin perspective	N	N	N	OTHERS	OTHERS					Review - Towards open data blockchain analytics: a Bitcoin perspective	excluded: out of scope	bitcoin; knowledge discovery; blockchain; open data; data mining; graph database	bitcoins		2018-08; 2018 Aug; 2018-08-08	McIlwraith, D.; McGinn, D.; Guo, Y.; McGinn D, McIlwraith D, Guo Y	Royal Society open science; Royal Society Open Science
30212910	PMC6146121	10.1093/database/bay086	https://www.ncbi.nlm.nih.gov/pmc/articles/PMC6146121	Spfy: an integrated graph database for real-time prediction of bacterial phenotypes and downstream comparative analyses.	N	N	N	INTEGRATED	INTEGRATED	Spfy	No		blazegraph	Integrated graph database for real-time prediction of bacterial phenotypes	excluded: out of scope		Genomics	Virulence Factors [genetics]; Phenotype; Databases as Topic; Escherichia coli [genetics]; Genome, Bacterial; Internet; Software; Computational Biology	2018 Jan 1	Le KK, Whiteside MD, Hopkins JE, Gannon VPJ, Laing CR	Database : the journal of biological databases and curation
29992320	PMC6030809	10.1093/database/bay051	http://www.ncbi.nlm.nih.gov/pubmed/29992320; https://www.ncbi.nlm.nih.gov/pmc/articles/PMC6030809; https://www.ncbi.nlm.nih.gov/pmc/articles/PMC6030809/	Identifying frequent patterns in biochemical reaction networks: a workflow.; Identifying frequent patterns in biochemical reaction networks: a workflow	N	Y	Y	INTEGRATED	INTEGRATED	MaSyMoS	https://github.com/MaSyMoS		Neo4j	Proposing a workflow that identifies frequent structural patterns in biochemical reaction networks	included: The MaSyMoS systems is a pioneer and comprehensive system using neo4j for exploration of biological networks.		computational biology; systems biology	Workflow; RNA, Messenger [genetics]; Pattern Recognition, Automated; RNA Stability [genetics]; Biochemical Phenomena; Peptides [metabolism]; Databases as Topic; Data Mining; Phosphorylation; Algorithms; Protein Biosynthesis; Transcription, Genetic	2018 Jan 1; 2018-01-01; 2018-07-03	Wolkenhauer, Olaf; Henkel, Ron; Rosenke, Christian; Sandkuhl, Kurt; Lambusch F, Waltemath D, Wolkenhauer O, Sandkuhl K, Rosenke C, Henkel R; Waltemath, Dagmar; Lambusch, Fabienne	Database: The Journal of Biological Databases and Curation; Database : the journal of biological databases and curation
29444127	PMC5812617	10.1371/journal.pone.0191917	http://www.ncbi.nlm.nih.gov/pubmed/29444127; https://www.ncbi.nlm.nih.gov/pmc/articles/PMC5812617/; https://www.ncbi.nlm.nih.gov/pmc/articles/PMC5812617	Reducing vertices in property graphs; Reducing vertices in property graphs.	N	Y?	N	METHOD	METHOD					Reducing vertices in property graphs to solve computational problems	excluded: out of scope		Computer science	Algorithms; Databases, Factual	2018; 2018-02-14	Tomaszuk D, Pąk K; Tomaszuk, Dominik; Pąk, Karol	PloS One; PLoS ONE; PloS one
29378288	PMC5927619	10.1016/j.jaci.2017.12.992	https://www.ncbi.nlm.nih.gov/pmc/articles/PMC5927619; http://www.ncbi.nlm.nih.gov/pubmed/29378288; https://www.ncbi.nlm.nih.gov/pmc/articles/PMC5927619/	Interleukins and their signaling pathways in the Reactome biological pathway database.; Interleukins and their signaling pathways in the Reactome biological pathway database	N	N?	N	PRIMARY	PRIMARY	Reactome	https://reactome.org/		Neo4j	Adding to Reactome a complete set of the known human interleukins, their receptors, and established signaling pathways	excluded: not focused on GDB	pathways; Interleukins; database; illustration; Reactome; signaling; diagram	computational biology; systems biology	Proteins [immunology]; Signal Transduction [immunology]; Interleukins [immunology]; Protein Interaction Maps [immunology]; Internet; Software; Humans; Databases, Factual	2018 Apr; 2018-04	Jupe S, Ray K, Roca CD, Varusai T, Shamovsky V, Stein L, D'Eustachio P, Hermjakob H; Varusai, Thawfeek; Ray, Keith; Hermjakob, Henning; Roca, Corina Duenas; Jupe, Steve; D’Eustachio, Peter; Shamovsky, Veronica; Stein, Lincoln; D'Eustachio, Peter	The Journal of allergy and clinical immunology; The Journal of Allergy and Clinical Immunology
29377902	PMC5805351	10.1371/journal.pcbi.1005968	https://www.ncbi.nlm.nih.gov/pmc/articles/PMC5805351; https://www.ncbi.nlm.nih.gov/pmc/articles/PMC5805351/; http://www.ncbi.nlm.nih.gov/pubmed/29377902	Reactome graph database: Efficient access to complex pathway data; Reactome graph database: Efficient access to complex pathway data.	Y	YY	Y	PRIMARY	PRIMARY	Reactome	https://reactome.org/		Neo4j	A free, open-source, open-data, curated and peer-reviewed knowledgebase of biomolecular pathways	included: The Reactome GDB is a comprehensive resource for melecular pathways.		metabolomics	Systems Biology; Knowledge Bases; User-Computer Interface; Information Storage and Retrieval; Internet; Software; Humans; Computer Graphics; Computational Biology [methods]; Databases, Factual	2018-01; 2018-01-29; 2018 Jan	Hermjakob, Henning; D’Eustachio, Peter; Marin-Garcia, Pablo; Fabregat A, Korninger F, Viteri G, Sidiropoulos K, Marin-Garcia P, Ping P, Wu G, Stein L, D'Eustachio P, Hermjakob H; Ping, Peipei; D'Eustachio, Peter; Wu, Guanming; Stein, Lincoln; Fabregat, Antonio; Korninger, Florian; Viteri, Guilherme; Sidiropoulos, Konstantinos	PLoS computational biology; PLoS Computational Biology
29196280	PMC5732329	10.2196/medinform.7059	https://www.ncbi.nlm.nih.gov/pmc/articles/PMC5732329	Search and Graph Database Technologies for Biomedical Semantic Indexing: Experimental Analysis.	Y	Y	Y	METHOD	METHOD				blazegraph	System to automatically assign Medical Subject Headings (MeSH) to biomedical articles from MEDLINE.	included: an illustrative example for integration of Elasticsearch and GDB for creating optimised systems for semantic indexing and classification of biomedical literature	semantic indexing; information storage and retrieval; Medical Subject Headings	Biomedicine		2017 Dec 1	Segura Bedmar I, Martínez P, Carruana Martín A	JMIR medical informatics
28797229	PMC5553995	10.1186/s12859-017-1777-7	https://www.ncbi.nlm.nih.gov/pmc/articles/PMC5553995/; https://www.ncbi.nlm.nih.gov/pmc/articles/PMC5553995; http://www.ncbi.nlm.nih.gov/pubmed/28797229	ODG: Omics database generator - a tool for generating, querying, and analyzing multi-omics comparative databases to facilitate biological understanding; ODG: Omics database generator - a tool for generating, querying, and analyzing multi-omics comparative databases to facilitate biological understanding.	Y	Y	Y	INTEGRATED	INTEGRATED	ODG	https://github.com/jguhlin/odg		Neo4j	A tool for creating customized databases that utilize published genomics data integrated with experimental data which can be queried using a flexible graph database	included: data is stored in a Neo4j database	Data integration; Non-model species; Graph database; Annotation; Comparative genomics	general biomed	Molecular Sequence Annotation; Software; Genomics; Databases, Nucleic Acid	2017-08-10; 2017 Aug 10	Zhou, Peng; Silverstein, Kevin A. T.; Guhlin J, Silverstein KAT, Zhou P, Tiffin P, Young ND; Young, Nevin D.; Tiffin, Peter; Guhlin, Joseph	BMC Bioinformatics; BMC bioinformatics
28712298		10.1021/acs.jmedchem.7b00809	http://www.ncbi.nlm.nih.gov/pubmed/28712298; https://pubmed.ncbi.nlm.nih.gov/28712298	The Fragment Network: A Chemistry Recommendation Engine Built Using a Graph Database; The Fragment Network: A Chemistry Recommendation Engine Built Using a Graph Database.	Y	Y	N	INTEGRATED	INTEGRATED	Fragment Network	https://squonk.it/fragnet-search-ui		Neo4j	A graph database that allows a user to efficiently search chemical space around a compound of interest	excluded: out of scope		chemistry	Proto-Oncogene Proteins c-akt [antagonists & inhibitors]; Viral Nonstructural Proteins [antagonists & inhibitors]; RNA Helicases [antagonists & inhibitors]; Drug Discovery [methods]; Databases, Chemical; Small Molecule Libraries [chemistry]; Pharmaceutical Preparations [chemistry]; Protease Inhibitors [chemistry]; Models, Molecular	2017-07-27; 2017 Jul 27	Verdonk, Marcel L.; Hall RJ, Murray CW, Verdonk ML; Hall, Richard J.; Murray, Christopher W.	Journal of Medicinal Chemistry; Journal of medicinal chemistry
27081155	PMC4831722	10.1093/database/baw046	https://www.ncbi.nlm.nih.gov/pmc/articles/PMC4831722	Extraction of chemical-induced diseases using prior knowledge and textual information.	N	N	N	METHOD	METHOD					Method for extracting chemical-induced diseases from Medline abstracts (	excluded: out of scope		Biomedicine	Toxicogenetics; Hazardous Substances [toxicity]; Data Mining [methods]; Disease [etiology]; Humans; Computational Biology [methods]; Databases, Factual	2016	Pons E, Becker BF, Akhondi SA, Afzal Z, van Mulligen EM, Kors JA	Database : the journal of biological databases and curation
24853266	PMC4031119	10.1371/journal.pone.0097178	https://www.ncbi.nlm.nih.gov/pmc/articles/PMC4031119	A coding method for efficient subgraph querying on vertex- and edge-labeled graphs.	N	N	N	METHOD	METHOD					Method for efficient subgraph querying.	excluded: out of scope		Computer science	Models, Theoretical; Programming Languages; Information Storage and Retrieval [methods]; Search Engine [methods]; Software; Computational Biology [methods]	2014	Zhu L, Song Q, Guo Y, Du L, Zhu X, Wang G	PloS one
23672344	PMC3680968	10.1186/1471-2105-14-159	https://www.ncbi.nlm.nih.gov/pmc/articles/PMC3680968	MIMO: an efficient tool for molecular interaction maps overlap.	N	N	N	SOFTWARE	SOFTWARE	MIMO				Software for computing the overlap of two SBML molecular interaction maps	excluded: no GDB use		Computational systems biology	Metabolic Networks and Pathways; Systems Biology; Citric Acid Cycle; Amino Acids [metabolism]; Signal Transduction; Mitosis; Software; Computer Graphics; Humans; Algorithms; Wnt Signaling Pathway; Electron Transport; Databases, Factual	2013 May 15	Di Lena P, Wu G, Martelli PL, Casadio R, Nardini C	BMC bioinformatics
22373359	PMC3471352	10.1186/1471-2105-13-S1-S3	https://www.ncbi.nlm.nih.gov/pmc/articles/PMC3471352/; http://www.ncbi.nlm.nih.gov/pubmed/22373359; https://www.ncbi.nlm.nih.gov/pmc/articles/PMC3471352	Gauging triple stores with actual biological data; Gauging triple stores with actual biological data.	N	N	N	REVIEW	REVIEW					Comparing the efficiency of a set of biologically relevant queries as applied to a number of different triple store implementations	excluded: out of scope			Biological Ontologies; Semantics; Reproducibility of Results; Data Mining [methods]; Internet; Time Factors; Computational Biology [methods]	2012 Jan 25; 2012-01-25	Kuiper, Martin; Splendiani, Andrea; Blondé, Ward; Seethappan, Nirmala; Mironov, Vladimir; Antezana, Erick; Mironov V, Seethappan N, Blondé W, Antezana E, Splendiani A, Kuiper M	BMC Bioinformatics; BMC bioinformatics
[truncated: 250 more rows]
